# Supplementary material for: 1-(2-Amino­eth­yl)-3-phenyl­thio­urea
Source: Acta Crystallogr Sect E Struct Rep Online. 2011 Sep 14;67(Pt 10):o2621. doi: 10.1107/S1600536811036476 (PMC3201383; doi:10.1107/S1600536811036476)
Supplement: Supplementary file 2 [file e-67-o2621-Isup2.hkl]

#
# h,k,l, Fc-squared, Fo-squared, sigma(Fo-squared) and status flag
#
data_I
_shelx_title ' 11m_kznd_pramod2_0s in P2(1)/c'
_shelx_refln_list_code          4
_shelx_F_calc_maximum      177.57
_exptl_crystal_F_000       416.00
_reflns_d_resolution_high  0.7570
 
loop_
 _symmetry_equiv_pos_as_xyz
 'x, y, z'
 '-x, y+1/2, -z+1/2'
 '-x, -y, -z'
 'x, -y-1/2, z-1/2'
 
_cell_length_a     8.5105
_cell_length_b    11.5644
_cell_length_c     9.9829
_cell_angle_alpha  90.000
_cell_angle_beta   93.580
_cell_angle_gamma  90.000
 
_shelx_F_squared_multiplier     1.000
 
loop_
 _refln_index_h
 _refln_index_k
 _refln_index_l
 _refln_F_squared_calc
 _refln_F_squared_meas
 _refln_F_squared_sigma
 _refln_observed_status
   1   0   0     3983.33     3614.52     93.13 o
   2   0   0     1570.15     1642.58     16.60 o
   3   0   0     1734.45     1791.02     16.71 o
   4   0   0      245.51      241.38      4.53 o
   5   0   0      521.83      532.42      7.97 o
   6   0   0     1104.10     1040.34     19.81 o
   7   0   0        8.63        9.04      2.02 o
   8   0   0      646.67      642.72     22.43 o
   9   0   0      200.39      210.04     10.23 o
  10   0   0        6.19        3.62      2.53 o
  11   0   0      201.62      218.14     11.00 o
   1   1   0      517.18      496.58     11.71 o
   2   1   0     2226.18     2159.18     55.48 o
   3   1   0       88.19       73.93      3.42 o
   4   1   0        1.46        0.77      0.47 o
   5   1   0      160.63      161.16      2.95 o
   6   1   0      186.16      177.87      3.63 o
   7   1   0      136.00      138.56      3.91 o
   8   1   0     1228.49     1208.30     17.08 o
   9   1   0       51.87       50.18      3.75 o
  10   1   0       17.44       17.95      2.93 o
  11   1   0        0.19        1.10      1.87 o
   0   2   0     5332.26     4729.06    153.37 o
   1   2   0      106.49       90.84      1.18 o
   2   2   0     4455.06     4272.59     46.73 o
   3   2   0       37.96       47.19      1.29 o
   4   2   0       30.27       41.06      1.51 o
   5   2   0       87.37      108.54      2.97 o
   6   2   0      237.22      229.44      4.10 o
   7   2   0       28.17       21.93      2.00 o
   8   2   0       91.33       73.05      7.02 o
   9   2   0        3.73        2.49      1.60 o
  10   2   0        0.40       -0.29      1.65 o
  11   2   0        9.16        5.27      2.37 o
   1   3   0     4132.07     3990.86     52.89 o
   2   3   0     1228.62     1268.95     13.24 o
   3   3   0      225.44      221.06      3.29 o
   4   3   0     3065.52     3179.73     42.38 o
   5   3   0      400.77      391.46      5.53 o
   6   3   0       53.52       57.50      1.90 o
   7   3   0      408.08      405.35      7.23 o
   8   3   0       17.14       14.17      2.10 o
   9   3   0       61.05       66.06      3.84 o
  10   3   0      316.74      328.02      8.95 o
  11   3   0        1.09       -0.18      2.31 o
   0   4   0     4676.60     4436.49     73.14 o
   1   4   0      905.39      949.94     11.39 o
   2   4   0      411.75      418.87      7.16 o
   3   4   0      215.21      203.77      3.12 o
   4   4   0     1444.74     1540.55     16.06 o
   5   4   0        1.55        2.93      0.66 o
   6   4   0      704.41      643.10      9.15 o
   7   4   0      121.57      114.13      4.06 o
   8   4   0      305.18      282.97      6.69 o
   9   4   0      355.83      362.82      8.06 o
  10   4   0        0.10       -1.11      1.86 o
   1   5   0        5.45        5.78      0.92 o
   2   5   0      676.88      706.69      9.01 o
   3   5   0      120.31      121.22      2.86 o
   4   5   0     1649.37     1750.21     16.80 o
   5   5   0       77.78       85.84      2.22 o
   6   5   0       75.63       66.90      3.04 o
   7   5   0      171.69      169.70      4.91 o
   8   5   0       59.14       50.97      3.28 o
   9   5   0       12.45        8.08      1.94 o
  10   5   0        0.25        0.44      1.96 o
   0   6   0     1955.52     2219.87     69.26 o
   1   6   0      113.70      129.98      4.25 o
   2   6   0      234.31      234.43      4.11 o
   3   6   0      157.12      176.49      3.94 o
   4   6   0        7.93        5.11      1.00 o
   5   6   0       14.04       10.89      1.13 o
   6   6   0       27.33       29.70      2.29 o
   7   6   0      158.99      152.66      4.76 o
   8   6   0        0.00        0.10      1.26 o
   9   6   0       75.92       75.09      4.59 o
  10   6   0       19.89       18.71      3.80 o
   1   7   0     1997.54     2001.98     35.27 o
   2   7   0      636.37      609.62     14.15 o
   3   7   0        2.99        1.40      1.02 o
   4   7   0     1037.21     1032.93     23.13 o
   5   7   0      508.14      502.18      7.23 o
   6   7   0        4.46        2.39      1.30 o
   7   7   0      177.84      179.17      5.69 o
   8   7   0        1.23        0.78      1.81 o
   9   7   0       85.56       74.41      5.60 o
   0   8   0       31.27       18.47      1.95 o
   1   8   0       71.44       61.26      2.92 o
   2   8   0     1153.89     1159.01     20.71 o
   3   8   0      883.89      874.97     19.76 o
   4   8   0      217.82      224.01      6.72 o
   5   8   0       80.98       81.78      3.33 o
   6   8   0      130.48      130.86      5.00 o
   7   8   0        0.69        0.37      1.58 o
   8   8   0       21.17       24.93      6.23 o
   9   8   0       46.86       47.70      6.96 o
   1   9   0       17.18       21.47      2.87 o
   2   9   0      110.15      110.43      5.31 o
   3   9   0        1.13        1.81      1.63 o
   4   9   0     1195.70     1201.58     25.48 o
   5   9   0      207.94      209.70      6.82 o
   6   9   0        1.11        0.25      1.70 o
   7   9   0       56.30       64.78      6.96 o
   8   9   0       30.82       32.59      5.88 o
   9   9   0       15.43       11.67      4.44 o
   0  10   0      438.79      416.94     14.74 o
   1  10   0       46.56       43.04      3.89 o
   2  10   0        9.60        7.01      2.18 o
   3  10   0      432.14      412.71     17.80 o
   4  10   0      145.50      142.98      6.43 o
   5  10   0      332.55      330.62     10.51 o
   6  10   0       91.22       96.47      8.02 o
   7  10   0       10.09        7.53      3.66 o
   8  10   0        6.04        4.29      3.65 o
   1  11   0      261.96      248.52      8.63 o
   2  11   0      422.95      412.50     20.13 o
   3  11   0      143.25      135.66      7.40 o
   4  11   0        2.15        6.74      3.06 o
   5  11   0      292.72      288.47     15.74 o
   6  11   0       72.50       80.99      7.85 o
   7  11   0      116.55      139.50     10.21 o
   0  12   0      218.45      224.45     18.51 o
   1  12   0       48.28       40.95      4.41 o
   2  12   0       30.14       21.53      5.67 o
   3  12   0      570.17      582.72     13.84 o
   4  12   0        4.19        5.69      4.15 o
   5  12   0      174.20      168.19     10.45 o
   6  12   0      309.69      311.18     14.54 o
   1  13   0       18.31       21.81      3.81 o
   2  13   0       29.40       18.15      8.53 o
   3  13   0        8.50       10.87      3.88 o
   4  13   0        1.20        1.42      2.96 o
   5  13   0       19.76       20.40      5.17 o
   0  14   0        0.08       -0.41      3.34 o
   1  14   0       41.40       36.98      4.92 o
   2  14   0        9.59        4.71      2.77 o
   3  14   0       65.08       72.62      9.66 o
   4  14   0       71.46       67.65      7.72 o
   1  15   0      253.19      270.95     11.27 o
   2  15   0      184.52      185.06     14.23 o
 -11   1   1      163.71      179.79      7.33 o
 -10   1   1       39.79       41.54      3.60 o
  -9   1   1       72.98       68.84      3.93 o
  -8   1   1      113.29      108.03      3.72 o
  -7   1   1       99.77       98.46      3.29 o
  -6   1   1       19.27       18.52      1.46 o
  -5   1   1      169.43      172.65      3.22 o
  -4   1   1      215.85      241.43      3.33 o
  -3   1   1      388.96      413.98      5.16 o
  -2   1   1       84.99       80.64      1.64 o
  -1   1   1       18.50       22.65      0.85 o
   0   1   1        5.40       12.15      0.34 o
   1   1   1      124.38      135.32      1.37 o
   2   1   1      528.90      532.69      5.14 o
   3   1   1      955.39      926.32      9.30 o
   4   1   1     1215.15     1228.25      8.83 o
   5   1   1      125.83      118.60      2.44 o
   6   1   1      920.01      901.24     12.82 o
   7   1   1       44.47       44.88      2.44 o
   8   1   1      527.63      512.97      9.11 o
   9   1   1       66.10       62.87      4.49 o
  10   1   1        2.58        1.18      1.81 o
  11   1   1       67.54       71.50      5.20 o
 -11   2   1        0.61       -0.50      2.01 o
 -10   2   1       47.67       45.88      3.73 o
  -9   2   1      269.13      274.87      6.86 o
  -8   2   1       20.53       20.47      2.27 o
  -7   2   1      961.60      937.91      9.50 o
  -6   2   1      465.75      443.12      6.80 o
  -5   2   1      102.57      106.48      2.64 o
  -4   2   1     1975.68     1957.62     12.64 o
  -3   2   1     1337.90     1406.82     13.69 o
  -2   2   1       29.24       35.98      0.91 o
  -1   2   1      390.34      362.26      2.79 o
   0   2   1       58.52       71.65      1.16 o
   1   2   1       37.22       31.27      0.81 o
   2   2   1     2508.09     2500.27     22.56 o
   3   2   1       81.86       88.02      2.30 o
   4   2   1     3146.55     3179.33     44.30 o
   5   2   1      652.44      639.53     14.29 o
   6   2   1       18.36       16.38      1.85 o
   7   2   1      101.27      109.21      4.15 o
   8   2   1      573.94      569.17     12.59 o
   9   2   1        8.62        6.34      2.11 o
  10   2   1      144.95      142.56      6.23 o
  11   2   1       74.54       78.77      5.44 o
 -11   3   1       64.41       79.29      5.45 o
 -10   3   1       68.08       59.57      4.47 o
  -9   3   1       18.74       15.58      2.29 o
  -8   3   1        9.92        7.60      1.68 o
  -7   3   1      285.22      275.55      5.18 o
  -6   3   1       80.59       84.10      2.69 o
  -5   3   1      179.61      165.37      3.25 o
  -4   3   1       43.77       51.35      1.81 o
  -3   3   1      945.19      939.32     10.35 o
  -2   3   1      982.51     1023.15      7.73 o
  -1   3   1      316.75      328.31      4.02 o
   0   3   1     6086.50     5770.84     76.73 o
   1   3   1      341.40      327.80      2.88 o
   2   3   1     1159.34     1190.42     15.28 o
   3   3   1      129.04      109.10      3.61 o
   4   3   1       19.13       25.96      1.76 o
   5   3   1        0.03        0.18      0.80 o
   6   3   1       69.84       69.73      3.00 o
   7   3   1      244.68      228.57      5.95 o
   8   3   1      368.49      355.13      8.48 o
   9   3   1        7.67       11.05      2.29 o
  10   3   1       35.50       35.19      3.70 o
 -10   4   1        0.40        0.47      1.80 o
  -9   4   1        0.00       -0.57      1.45 o
  -8   4   1       24.40       20.26      2.28 o
  -7   4   1       29.42       22.66      1.82 o
  -6   4   1      179.08      177.11      3.52 o
  -5   4   1        0.27        0.20      0.60 o
  -4   4   1        6.79        7.17      0.92 o
  -3   4   1      248.19      308.58      3.61 o
  -2   4   1      274.34      316.20      3.85 o
  -1   4   1      187.29      201.14      3.34 o
   0   4   1        0.09        0.73      0.52 o
   1   4   1       56.57       64.50      1.64 o
   2   4   1       23.70       26.75      1.15 o
   3   4   1       72.07       90.27      1.88 o
   4   4   1       61.73       54.25      2.24 o
   5   4   1        1.87        2.17      0.91 o
   6   4   1       71.04       72.50      3.14 o
   7   4   1      247.50      237.46      5.76 o
   8   4   1      224.52      217.01      6.43 o
   9   4   1        1.27       -0.34      1.35 o
  10   4   1        1.43        1.62      1.90 o
 -10   5   1       23.47       20.23      3.48 o
  -9   5   1        0.48       -0.09      1.51 o
  -8   5   1      306.37      296.12      6.79 o
  -7   5   1      134.87      147.35      4.53 o
  -6   5   1      116.38      109.73      2.99 o
  -5   5   1     1054.69     1052.06     15.97 o
  -4   5   1      186.13      194.97      3.58 o
  -3   5   1      987.61      956.88     16.52 o
  -2   5   1      800.24      799.12      9.68 o
  -1   5   1      339.48      368.22      4.18 o
   0   5   1      256.65      215.70      3.43 o
   1   5   1      135.91      117.10      3.40 o
   2   5   1      221.78      208.50      3.17 o
   3   5   1      176.75      165.91      2.97 o
   4   5   1      178.40      175.66      2.74 o
   5   5   1      270.80      254.34      5.42 o
   6   5   1      275.43      276.10      5.81 o
   7   5   1       76.53       73.28      3.50 o
   8   5   1        0.13        0.34      1.26 o
   9   5   1      135.68      131.81      5.22 o
  10   5   1       13.49       13.86      3.41 o
 -10   6   1       55.58       59.21      5.03 o
  -9   6   1      223.98      245.21      8.99 o
  -8   6   1        2.92        2.61      1.57 o
  -7   6   1      193.19      214.66      5.58 o
  -6   6   1      215.44      212.23      4.63 o
  -5   6   1       66.57       63.44      2.43 o
  -4   6   1      403.48      372.56     10.05 o
  -3   6   1      225.62      218.66      4.68 o
  -2   6   1       18.25       13.76      1.29 o
  -1   6   1      428.50      417.25      6.60 o
   0   6   1      304.53      310.93      5.83 o
   1   6   1      580.61      568.90     13.91 o
   2   6   1      702.61      658.51      9.84 o
   3   6   1       87.88      111.73      2.66 o
   4   6   1     1516.68     1498.81     23.52 o
   5   6   1      140.49      123.10      3.96 o
   6   6   1        0.33        0.41      1.10 o
   7   6   1      473.47      457.18      8.62 o
   8   6   1       60.71       66.13      3.67 o
   9   6   1       50.54       49.99      3.83 o
  10   6   1      327.79      354.41     13.01 o
  -9   7   1       86.18       89.77      5.55 o
  -8   7   1       80.53       77.84      4.87 o
  -7   7   1       19.04       16.22      2.59 o
  -6   7   1        0.81        1.57      1.18 o
  -5   7   1       38.68       41.47      2.65 o
  -4   7   1       89.38       89.93      3.40 o
  -3   7   1        9.42        7.83      1.46 o
  -2   7   1      167.47      164.84      5.05 o
  -1   7   1       15.00       11.28      1.46 o
   0   7   1       23.74       18.79      1.25 o
   1   7   1        1.69        0.92      0.92 o
   2   7   1       25.83       23.23      1.78 o
   3   7   1        3.87        3.32      0.85 o
   4   7   1      241.32      232.09      4.15 o
   5   7   1       70.65       73.23      2.73 o
   6   7   1      109.43      114.63      4.22 o
   7   7   1        3.82        2.98      1.52 o
   8   7   1       72.74       87.97      4.51 o
   9   7   1       83.52       85.84      6.73 o
  -9   8   1        0.03       -0.46      2.47 o
  -8   8   1       17.73       16.32      2.88 o
  -7   8   1       32.80       33.13      3.38 o
  -6   8   1       70.31       74.00      4.58 o
  -5   8   1        2.41        3.22      1.53 o
  -4   8   1        2.85        2.28      1.36 o
  -3   8   1      418.62      404.87     10.41 o
  -2   8   1      161.51      118.97     32.19 o
  -1   8   1      102.29       92.77      3.55 o
   0   8   1        0.79        1.56      0.69 o
   1   8   1        0.03        0.27      1.15 o
   2   8   1       43.93       35.78      2.16 o
   3   8   1      163.58      160.49      3.78 o
   4   8   1      239.37      239.71      4.85 o
   5   8   1       34.29       31.52      2.63 o
   6   8   1       89.84       87.14      4.23 o
   7   8   1      110.90      110.84      5.82 o
   8   8   1        4.65        3.91      2.51 o
   9   8   1        3.01        2.72      3.32 o
  -9   9   1       47.74       57.48      7.56 o
  -8   9   1      215.92      225.63     12.17 o
  -7   9   1        6.02        5.28      2.56 o
  -6   9   1      249.91      255.76      8.03 o
  -5   9   1      303.03      318.23      7.57 o
  -4   9   1      489.20      503.53     15.71 o
  -3   9   1       23.40       21.10      2.37 o
  -2   9   1      156.37      153.72      7.10 o
  -1   9   1        0.09        0.26      1.37 o
   0   9   1      364.07      331.58      8.82 o
   1   9   1      563.49      532.93     11.07 o
   2   9   1        4.09        4.09      1.83 o
   3   9   1      416.29      404.35      7.30 o
   4   9   1       64.73       59.08      3.21 o
   5   9   1      448.54      443.34     11.84 o
   6   9   1      603.72      620.68     15.43 o
   7   9   1      222.44      224.45      9.48 o
   8   9   1      106.66      117.08      9.25 o
  -8  10   1       46.61       55.36      7.32 o
  -7  10   1      169.65      181.98     10.86 o
  -6  10   1      151.96      146.81      9.47 o
  -5  10   1        0.11        0.05      3.01 o
  -4  10   1        5.81        4.64      2.19 o
  -3  10   1       35.54       33.34      3.57 o
  -2  10   1       96.76       93.94      5.25 o
  -1  10   1      616.91      571.90     16.34 o
   0  10   1        6.59        5.95      2.02 o
   1  10   1      378.03      382.09     16.71 o
   2  10   1      188.73      180.12      8.06 o
   3  10   1       61.45       59.83      5.92 o
   4  10   1        0.07        0.55      1.58 o
   5  10   1        7.53        6.18      2.62 o
   6  10   1       41.52       37.66      4.64 o
   7  10   1      174.12      169.71     10.47 o
   8  10   1      102.43      112.24      9.55 o
  -7  11   1       36.61       38.85      6.45 o
  -6  11   1        0.00       -1.73      2.50 o
  -5  11   1       73.47       72.35      8.97 o
  -4  11   1      386.13      386.02     13.12 o
  -3  11   1       16.19       17.20      3.14 o
  -2  11   1      108.46      111.56      6.04 o
  -1  11   1       41.88       37.55      4.01 o
   0  11   1      319.95      304.93     13.98 o
   1  11   1      121.70      108.37      5.98 o
   2  11   1        0.35        0.92      1.86 o
   3  11   1        0.29       -0.15      1.61 o
   4  11   1        0.14       -0.32      1.93 o
   5  11   1       75.02       84.59      6.23 o
   6  11   1       57.66       52.86      6.77 o
   7  11   1       32.63       32.11      5.97 o
  -6  12   1       10.12       11.65      4.32 o
  -5  12   1        2.28        2.57      3.72 o
  -4  12   1       82.87       83.28     11.44 o
  -3  12   1      189.56      181.53      9.70 o
  -2  12   1       26.55       22.75      3.71 o
  -1  12   1      225.54      213.02      9.17 o
   0  12   1       37.53       39.39      4.31 o
   1  12   1      143.76      145.42      7.25 o
   2  12   1       46.59       50.26      4.76 o
   3  12   1       13.99       13.92      2.84 o
   4  12   1        9.12        6.38      2.87 o
   5  12   1       96.28       99.61      8.47 o
   6  12   1        2.13        3.39      3.51 o
  -5  13   1      105.26      110.34     11.79 o
  -4  13   1       21.45       24.18      8.81 o
  -3  13   1       53.87       56.93      6.48 o
  -2  13   1      182.92      187.71      8.49 o
  -1  13   1        3.13        3.66      2.48 o
   0  13   1       92.04      110.48      6.85 o
   1  13   1        2.56        1.07      2.18 o
   2  13   1      209.04      199.80      9.25 o
   3  13   1      237.86      254.43     10.19 o
   4  13   1       21.15       18.00      4.70 o
   5  13   1       35.08       37.69      6.37 o
  -4  14   1        8.83        9.06      5.44 o
  -3  14   1        0.23       -0.15      3.80 o
  -2  14   1       16.52       13.62      4.36 o
  -1  14   1      146.72      152.43      8.29 o
   0  14   1       82.60       86.74      6.65 o
   1  14   1       94.97       96.21      6.92 o
   2  14   1      131.34      154.70     10.54 o
   3  14   1       24.25       23.18      5.28 o
   4  14   1        2.05        1.28      3.99 o
  -2  15   1        6.98       10.30      4.44 o
  -1  15   1       18.07       20.64      5.23 o
   0  15   1        3.98        0.74      2.95 o
   1  15   1        0.82       -1.85      2.63 o
 -11   0   2       18.37       23.89      5.48 o
 -10   0   2      270.78      297.17     11.15 o
  -9   0   2      123.80      116.23      6.64 o
  -8   0   2       55.68       51.19      3.84 o
  -7   0   2      894.72      882.31     12.79 o
  -6   0   2       21.39       30.39      5.51 o
  -5   0   2     2520.28     2376.94     33.50 o
  -4   0   2      729.09      693.59     13.68 o
  -3   0   2       91.29       95.67      3.13 o
  -2   0   2     4845.83     4871.96     89.15 o
  -1   0   2      329.32      314.91      3.96 o
   0   0   2     4090.52     3962.70     69.93 o
   1   0   2    31532.47    24858.72    213.88 o
   2   0   2     2057.50     1996.28     24.58 o
   3   0   2     2753.33     2753.34     65.77 o
   4   0   2      202.73      214.91      5.05 o
   5   0   2       28.18       36.85      2.22 o
   6   0   2      303.48      313.09      6.25 o
   7   0   2      540.55      543.77     10.53 o
   8   0   2        0.02        0.81      2.09 o
   9   0   2      222.88      213.60     10.74 o
  10   0   2      214.82      211.06     11.46 o
 -11   1   2       32.80       29.33      3.62 o
 -10   1   2       50.17       45.35      5.33 o
  -9   1   2       17.52       11.06      1.91 o
  -8   1   2      194.14      189.54      4.64 o
  -7   1   2     3569.24     3340.53     56.13 o
  -6   1   2      209.72      229.29      4.77 o
  -5   1   2      185.90      200.37      4.05 o
  -4   1   2      370.94      372.26      6.45 o
  -3   1   2       61.28       51.40      4.61 o
  -2   1   2        4.84        3.76      0.47 o
  -1   1   2     7792.67     7687.54     63.22 o
   0   1   2       82.17       83.02      1.82 o
   1   1   2     1711.35     1756.97     14.32 o
   2   1   2      253.61      243.98      2.65 o
   3   1   2       67.22       70.73      1.61 o
   4   1   2      301.11      301.61      3.71 o
   5   1   2        1.65       10.01      0.88 o
   6   1   2       54.08       48.75      1.95 o
   7   1   2      157.24      165.82      4.02 o
   8   1   2      285.07      284.14      8.05 o
   9   1   2      171.78      160.56      6.67 o
  10   1   2        0.91        0.61      1.93 o
 -11   2   2       68.23       74.56      5.26 o
 -10   2   2        1.42        1.68      1.77 o
  -9   2   2        6.33        4.57      1.52 o
  -8   2   2      193.44      183.61      4.56 o
  -7   2   2       31.01       28.79      2.01 o
  -6   2   2      167.26      165.58      3.85 o
  -5   2   2       27.38       36.30      1.76 o
  -4   2   2       38.54       53.86      1.83 o
  -3   2   2     2413.31     2675.95     37.64 o
  -2   2   2      404.87      423.26      3.90 o
  -1   2   2       72.54       65.95      0.98 o
   0   2   2     1152.47     1272.03      9.75 o
   1   2   2     8614.66     8353.93     64.15 o
   2   2   2     2134.08     2214.30     15.45 o
   3   2   2      508.03      536.35      6.77 o
   4   2   2      207.89      233.23      5.12 o
   5   2   2      191.85      190.68      4.97 o
   6   2   2      166.54      163.90      4.44 o
   7   2   2        6.62        7.16      1.64 o
   8   2   2       43.99       43.22      3.20 o
   9   2   2        1.58        0.46      1.62 o
  10   2   2        0.58       -0.83      1.83 o
 -10   3   2       74.86       68.85      4.68 o
  -9   3   2      424.17      427.66      8.80 o
  -8   3   2        2.58        0.75      1.16 o
  -7   3   2       40.63       36.67      2.01 o
  -6   3   2      160.68      160.52      3.64 o
  -5   3   2      113.94      121.58      2.84 o
  -4   3   2       73.89       64.10      2.04 o
  -3   3   2     4569.75     4874.73     61.35 o
  -2   3   2      763.97      808.72     11.35 o
  -1   3   2     1738.57     1822.35     17.47 o
   0   3   2     3872.98     3931.11     25.37 o
   1   3   2      347.96      330.83      3.14 o
   2   3   2     1332.28     1323.81     11.37 o
   3   3   2       63.68       69.88      2.61 o
   4   3   2       22.14       17.88      1.76 o
   5   3   2      845.27      829.29     13.94 o
   6   3   2      462.26      445.56      7.84 o
   7   3   2        0.86        0.98      1.18 o
   8   3   2      319.34      330.19      7.82 o
   9   3   2       10.29        9.21      2.44 o
  10   3   2      125.31      145.88      6.91 o
 -10   4   2       76.26       78.39      4.96 o
  -9   4   2      143.84      146.15      5.40 o
  -8   4   2      342.11      349.28      7.54 o
  -7   4   2       86.92       81.97      3.25 o
  -6   4   2      104.42      103.36      3.28 o
  -5   4   2      703.76      702.54     11.26 o
  -4   4   2        1.98        0.84      0.60 o
  -3   4   2     1252.42     1393.33     16.97 o
  -2   4   2     1095.81     1115.06     15.59 o
  -1   4   2     1162.40     1207.97     12.04 o
   0   4   2      786.34      781.76      7.30 o
   1   4   2     3723.62     3611.98     21.95 o
   2   4   2     1123.01     1176.54      8.79 o
   3   4   2      793.38      809.38     12.20 o
   4   4   2      724.97      704.87      9.80 o
   5   4   2       40.77       40.31      2.70 o
   6   4   2      402.98      388.04      7.96 o
   7   4   2       29.42       21.48      2.61 o
   8   4   2       28.72       32.05      3.17 o
   9   4   2       79.09       67.99      4.77 o
  10   4   2       28.40       20.91      3.54 o
 -10   5   2        8.03        7.78      2.36 o
  -9   5   2       52.57       52.06      4.08 o
  -8   5   2        3.57        0.84      1.41 o
  -7   5   2      583.68      551.40     12.56 o
  -6   5   2      393.82      408.07     10.63 o
  -5   5   2        5.87        4.17      1.04 o
  -4   5   2       90.08       80.58      2.51 o
  -3   5   2     1226.78     1309.59     16.59 o
  -2   5   2        0.16        2.49      0.75 o
  -1   5   2      707.25      714.78      8.52 o
   0   5   2       13.70       10.98      1.17 o
   1   5   2       74.95       93.62      2.84 o
   2   5   2      175.63      165.07      2.96 o
   3   5   2      313.87      334.31      4.86 o
   4   5   2      321.08      305.76      6.16 o
   5   5   2      531.77      522.13      8.70 o
   6   5   2       44.69       43.25      3.14 o
   7   5   2        8.01        6.32      1.66 o
   8   5   2      128.97      129.76      4.85 o
   9   5   2        6.00        4.83      2.00 o
  10   5   2        0.82        2.42      2.25 o
 -10   6   2        0.16        0.50      1.96 o
  -9   6   2       22.17       21.12      3.04 o
  -8   6   2      141.52      130.82      6.38 o
  -7   6   2      152.74      141.87      5.35 o
  -6   6   2      161.58      156.98      4.20 o
  -5   6   2       31.00       28.01      1.90 o
  -4   6   2       94.52      111.90      3.04 o
  -3   6   2       41.26       49.00      1.88 o
  -2   6   2      491.10      537.90      7.52 o
  -1   6   2      681.03      676.89     11.79 o
   0   6   2       35.57       32.46      2.54 o
   1   6   2      164.59      205.52      4.96 o
   2   6   2      240.45      262.97      5.07 o
   3   6   2      798.59      788.18      9.99 o
   4   6   2      371.28      379.73      5.56 o
   5   6   2        2.08        2.27      1.12 o
   6   6   2       14.27       13.63      1.94 o
   7   6   2       75.40       79.36      3.99 o
   8   6   2        7.44        8.10      2.03 o
   9   6   2       48.87       54.62      4.06 o
  10   6   2       12.99        9.42      3.63 o
  -9   7   2      344.92      351.12      9.41 o
  -8   7   2       61.76       51.52      4.58 o
  -7   7   2        0.92        0.62      1.62 o
  -6   7   2      197.94      204.63      6.47 o
  -5   7   2       86.04       83.59      3.51 o
  -4   7   2      723.11      729.02     11.86 o
  -3   7   2     1113.10     1140.04     24.07 o
  -2   7   2        0.01        0.57      0.70 o
  -1   7   2      651.72      601.04     13.76 o
   0   7   2      893.42      877.78     12.42 o
   1   7   2       21.55       15.84      1.89 o
   2   7   2      760.76      764.95     10.41 o
   3   7   2      125.16      126.31      2.80 o
   4   7   2       21.73       19.12      1.59 o
   5   7   2      304.55      299.74      6.63 o
   6   7   2      219.22      212.62      6.20 o
   7   7   2        0.16        0.14      1.31 o
   8   7   2       35.06       41.63      3.80 o
   9   7   2        0.09        0.49      1.88 o
  -9   8   2        0.18        0.30      1.91 o
  -8   8   2      358.58      346.01      9.65 o
  -7   8   2      164.49      183.52      7.41 o
  -6   8   2      219.68      207.20      8.06 o
  -5   8   2     1150.96     1159.98     14.84 o
  -4   8   2       26.35       25.12      2.23 o
  -3   8   2     1994.20     1985.89     30.26 o
  -2   8   2      928.62      934.88     21.66 o
  -1   8   2       90.92       89.34      4.75 o
   0   8   2      256.82      249.04      7.23 o
   1   8   2        0.26       -0.36      0.96 o
   2   8   2        2.72        2.11      1.31 o
   3   8   2     1141.13     1133.55     15.90 o
   4   8   2      622.32      636.72      8.70 o
   5   8   2        2.88        2.81      1.60 o
   6   8   2       42.74       44.40      3.79 o
   7   8   2       13.07       11.55      3.13 o
   8   8   2        1.22        2.27      2.38 o
   9   8   2       28.60       34.94      6.28 o
  -9   9   2       82.96       87.37      7.60 o
  -8   9   2       26.54       24.98      3.96 o
  -7   9   2       14.80       10.20      2.68 o
  -6   9   2       41.23       46.87      5.33 o
  -5   9   2       81.74       84.60      6.07 o
  -4   9   2       25.44       26.22      2.64 o
  -3   9   2      579.62      588.69     19.00 o
  -2   9   2      143.72      132.26      5.69 o
  -1   9   2        1.49       -0.44      0.92 o
   0   9   2      146.84      149.40      6.06 o
   1   9   2       21.02       16.29      4.44 o
   2   9   2       87.17       86.55      4.25 o
   3   9   2       76.68       76.57      4.15 o
   4   9   2        8.43        7.66      1.95 o
   5   9   2      456.36      439.25     14.03 o
   6   9   2       74.22       71.48      5.76 o
   7   9   2        7.60        7.79      2.98 o
   8   9   2        0.69        3.23      3.25 o
  -8  10   2       36.66       43.56      5.88 o
  -7  10   2       28.51       25.79      5.32 o
  -6  10   2       44.30       52.12      7.87 o
  -5  10   2      138.35      150.75      8.39 o
  -4  10   2      241.70      246.61      8.30 o
  -3  10   2      102.95       97.84      5.34 o
  -2  10   2      193.25      193.55      7.28 o
  -1  10   2       22.76       22.25      3.11 o
   0  10   2       65.39       66.26      4.67 o
   1  10   2      177.97      153.96     10.46 o
   2  10   2        0.04       -0.01      1.41 o
   3  10   2        4.67        3.85      1.78 o
   4  10   2       41.37       43.12      4.41 o
   5  10   2        2.32        3.05      2.29 o
   6  10   2       20.80       17.58      3.75 o
   7  10   2      145.86      144.41      8.33 o
   8  10   2       33.88       30.60      6.17 o
  -7  11   2      194.51      183.23     30.54 o
  -6  11   2      193.80      198.27     14.07 o
  -5  11   2        0.17       -0.18      3.09 o
  -4  11   2      617.53      590.90     16.42 o
  -3  11   2        2.13        0.48      2.25 o
  -2  11   2      151.66      137.16      6.57 o
  -1  11   2      470.84      432.66     11.30 o
   0  11   2      335.93      317.10      9.82 o
   1  11   2        1.20        2.95      1.79 o
   2  11   2      444.78      447.90     10.85 o
   3  11   2      295.60      291.24      8.48 o
   4  11   2        0.04       -0.41      2.00 o
   5  11   2       34.80       40.22      4.84 o
   6  11   2        0.09        0.22      2.46 o
   7  11   2      158.91      177.75     11.33 o
  -6  12   2       76.02       72.74     11.02 o
  -5  12   2      340.31      352.85     18.47 o
  -4  12   2      176.65      169.37      9.69 o
  -3  12   2        4.04        3.77      2.85 o
  -2  12   2      296.99      324.42     10.41 o
  -1  12   2       32.00       30.68      4.04 o
   0  12   2        4.44        5.49      2.59 o
   1  12   2      396.87      394.71      9.93 o
   2  12   2      108.33      101.77      5.56 o
   3  12   2      239.84      247.57      9.63 o
   4  12   2      610.33      642.40     15.69 o
   5  12   2       46.76       46.25      5.98 o
   6  12   2      161.01      175.12     11.07 o
  -5  13   2        1.63        2.26      4.02 o
  -4  13   2       45.00       45.98      8.30 o
  -3  13   2        0.19       -0.01      2.56 o
  -2  13   2        0.39        1.93      2.77 o
  -1  13   2       58.06       58.15      5.31 o
   0  13   2        2.22        1.17      2.44 o
   1  13   2       27.93       24.89      4.05 o
   2  13   2        2.07        3.16      2.43 o
   3  13   2        4.13        2.87      2.66 o
   4  13   2       48.31       49.37      5.52 o
   5  13   2       23.40       15.67      4.84 o
  -4  14   2        0.79       -0.95      4.23 o
  -3  14   2       10.09       13.17      5.80 o
  -2  14   2       14.42       13.92      4.34 o
  -1  14   2       10.26        8.12      3.80 o
   0  14   2       10.48        9.77      3.31 o
   1  14   2       39.38       38.89      5.05 o
   2  14   2       28.33       33.50      5.78 o
   3  14   2        9.46        5.67      3.74 o
   4  14   2       13.33       14.38      8.87 o
  -1  15   2      233.03      277.28     13.73 o
   0  15   2      194.20      199.68     11.73 o
   1  15   2        1.86        2.69      3.67 o
 -11   1   3       64.62       66.13      5.51 o
 -10   1   3       92.30      101.20      5.35 o
  -9   1   3       42.73       40.95      2.95 o
  -8   1   3        3.62        3.71      1.23 o
  -7   1   3      233.57      217.81      4.88 o
  -6   1   3       47.23       41.97      2.30 o
  -5   1   3      224.73      213.66      4.77 o
  -4   1   3        3.18       -0.13      0.63 o
  -3   1   3      342.39      372.75      8.17 o
  -2   1   3      323.91      320.22      4.47 o
  -1   1   3     1025.13     1035.01     15.35 o
   0   1   3       52.87       61.38      1.39 o
   1   1   3     7650.56     7473.39    110.29 o
   2   1   3      375.51      419.22      4.48 o
   3   1   3     1370.94     1365.60     11.78 o
   4   1   3     1168.05     1173.25     18.59 o
   5   1   3       57.60       55.62      1.88 o
   6   1   3      373.34      377.77      4.92 o
   7   1   3       73.15       68.81      3.80 o
   8   1   3       84.70       76.42      5.17 o
   9   1   3      136.09      122.69      6.70 o
  10   1   3       52.80       59.46      6.16 o
 -10   2   3        0.16        0.17      1.64 o
  -9   2   3      134.65      125.21      5.65 o
  -8   2   3      137.87      137.94      4.06 o
  -7   2   3      175.68      174.50      4.38 o
  -6   2   3      538.83      535.59     10.62 o
  -5   2   3      169.37      155.45      3.76 o
  -4   2   3      377.03      357.42      4.94 o
  -3   2   3     1613.89     1722.10     33.04 o
  -2   2   3       54.05       49.47      1.89 o
  -1   2   3      495.26      525.95      5.80 o
   0   2   3     2703.85     2888.31     26.82 o
   1   2   3      551.81      582.06      4.84 o
   2   2   3      372.13      351.15      4.09 o
   3   2   3     1273.20     1299.78     16.14 o
   4   2   3      371.35      368.53      6.10 o
   5   2   3     1270.47     1229.48     20.16 o
   6   2   3      194.92      185.79      6.03 o
   7   2   3       93.88       92.33      4.09 o
   8   2   3       22.28       27.71      3.53 o
   9   2   3      133.23      139.77      7.06 o
  10   2   3       15.23       17.03      4.04 o
 -10   3   3      289.63      292.60      8.61 o
  -9   3   3       75.30       65.08      3.93 o
  -8   3   3       17.57       17.58      1.87 o
  -7   3   3      228.11      223.46      4.55 o
  -6   3   3        6.33        5.90      1.14 o
  -5   3   3      469.51      441.73      5.44 o
  -4   3   3       11.35       17.75      1.06 o
  -3   3   3     1385.64     1505.70     12.86 o
  -2   3   3      603.27      622.29      6.75 o
  -1   3   3       74.05       76.58      1.39 o
   0   3   3       82.20      100.94      1.83 o
   1   3   3     4734.11     4965.86     42.25 o
   2   3   3      121.12      125.27      2.58 o
   3   3   3       15.46       21.28      1.23 o
   4   3   3      233.18      199.79      5.60 o
   5   3   3       94.84       85.63      3.70 o
   6   3   3        6.01        5.36      1.57 o
   7   3   3      364.50      361.38      7.76 o
   8   3   3       33.60       28.35      3.14 o
   9   3   3      495.42      496.59     13.40 o
  10   3   3      151.97      164.50      8.17 o
 -10   4   3        0.00        0.25      1.80 o
  -9   4   3        5.96        6.05      2.01 o
  -8   4   3       44.57       38.82      3.19 o
  -7   4   3       51.20       41.93      2.70 o
  -6   4   3      141.33      151.93      3.85 o
  -5   4   3        9.77       13.22      1.28 o
  -4   4   3       63.24       60.14      2.36 o
  -3   4   3        0.49        0.62      0.79 o
  -2   4   3      760.07      825.20      9.97 o
  -1   4   3       28.59       29.99      1.57 o
   0   4   3     1572.38     1722.21     12.15 o
   1   4   3      572.60      604.92      5.18 o
   2   4   3      188.83      208.17      3.59 o
   3   4   3      106.75      102.06      2.52 o
   4   4   3        3.89        4.17      1.37 o
   5   4   3      231.60      231.02      5.96 o
   6   4   3        0.08       -0.68      1.09 o
   7   4   3        4.43        3.98      1.65 o
   8   4   3      167.70      153.40      5.69 o
   9   4   3       23.95       19.85      3.54 o
  10   4   3        1.51        1.89      2.24 o
 -10   5   3       92.93      101.65      5.77 o
  -9   5   3       52.79       56.49      4.23 o
  -8   5   3      184.80      183.01      6.81 o
  -7   5   3      452.91      470.65     13.05 o
  -6   5   3       20.65       18.14      1.97 o
  -5   5   3      593.86      610.58     13.41 o
  -4   5   3        5.70        2.48      0.81 o
  -3   5   3      638.91      643.44      8.34 o
  -2   5   3        6.44        3.09      0.65 o
  -1   5   3       10.13       18.36      1.48 o
   0   5   3      415.52      423.56      4.95 o
   1   5   3      238.34      319.29      4.00 o
   2   5   3      115.55      102.48      2.64 o
   3   5   3      259.30      249.17      4.52 o
   4   5   3       11.73        9.76      1.89 o
   5   5   3       22.21       23.56      2.42 o
   6   5   3      143.02      131.55      5.08 o
   7   5   3       84.39       87.09      4.53 o
   8   5   3       75.86       78.52      4.80 o
   9   5   3        0.03        1.00      1.94 o
  10   5   3       72.93       74.14      6.13 o
 -10   6   3       10.17       11.53      2.86 o
  -9   6   3      172.57      183.65      6.86 o
  -8   6   3       36.23       40.03      3.85 o
  -7   6   3        0.93        1.93      1.73 o
  -6   6   3      203.41      206.50      6.07 o
  -5   6   3      116.12      118.09      4.42 o
  -4   6   3        5.92        3.36      1.08 o
  -3   6   3     1251.51     1240.82     16.65 o
  -2   6   3       67.98       62.63      2.25 o
  -1   6   3      449.05      414.04      4.74 o
   0   6   3      764.60      777.56      9.76 o
   1   6   3        6.20        3.50      1.13 o
   2   6   3      699.84      680.96      8.34 o
   3   6   3      359.23      337.87      4.92 o
   4   6   3       56.92       57.88      2.16 o
   5   6   3     1824.14     1765.12     26.77 o
   6   6   3      235.05      248.16      6.93 o
   7   6   3       22.12       16.38      2.41 o
   8   6   3      507.68      532.53     10.37 o
   9   6   3        0.41        1.34      1.90 o
  -9   7   3        3.26        1.37      1.90 o
  -8   7   3       10.43        9.70      2.48 o
  -7   7   3        5.88        2.17      1.75 o
  -6   7   3        2.06        2.47      1.48 o
  -5   7   3        9.16       11.07      1.94 o
  -4   7   3       12.99       12.73      1.87 o
  -3   7   3      166.69      171.20      3.90 o
  -2   7   3      116.77      121.06      3.20 o
  -1   7   3      765.28      788.12      7.40 o
   0   7   3      101.41      103.27      3.70 o
   1   7   3      369.09      344.27      6.96 o
   2   7   3       35.72       36.19      2.67 o
   3   7   3      564.54      567.75     12.77 o
   4   7   3       80.52       75.55      3.44 o
   5   7   3        1.12        1.33      1.53 o
   6   7   3        1.41        2.55      1.58 o
   7   7   3        8.36        6.25      2.07 o
   8   7   3       11.73       10.11      2.54 o
   9   7   3       25.39       27.02      3.75 o
  -9   8   3        2.45        1.09      2.03 o
  -8   8   3       17.68       12.23      2.73 o
  -7   8   3       17.59       20.14      3.23 o
  -6   8   3       93.49       95.71      4.55 o
  -5   8   3       22.28       23.71      2.58 o
  -4   8   3      145.50      140.48      4.79 o
  -3   8   3      116.89      121.70      3.60 o
  -2   8   3      222.29      229.13      5.18 o
  -1   8   3       87.26       85.50      2.68 o
   0   8   3      449.89      442.09      7.91 o
   1   8   3       14.59       13.22      1.93 o
   2   8   3      135.56      128.36      4.81 o
   3   8   3       18.61       12.95      2.06 o
   4   8   3        2.79        2.71      1.45 o
   5   8   3       85.09       85.03      5.63 o
   6   8   3       10.33       14.51      3.23 o
   7   8   3      150.02      146.82      7.96 o
   8   8   3       11.26        6.46      2.98 o
   9   8   3       10.82        8.99      3.64 o
  -8   9   3       82.91       84.71      5.55 o
  -7   9   3       33.95       33.43      3.96 o
  -6   9   3        0.90        2.43      1.79 o
  -5   9   3       61.17       61.33      3.69 o
  -4   9   3      332.53      346.67      7.50 o
  -3   9   3      547.74      560.08     15.33 o
  -2   9   3      146.47      146.73      4.80 o
  -1   9   3       58.68       55.50      3.08 o
   0   9   3      190.13      179.82      5.96 o
   1   9   3      482.30      429.26     25.65 o
   2   9   3      152.54      134.75      5.23 o
   3   9   3      115.11      113.32      5.77 o
   4   9   3      433.61      420.57     13.47 o
   5   9   3       19.05       21.30      3.67 o
   6   9   3      352.01      354.69     11.68 o
   7   9   3      251.83      257.61     10.62 o
   8   9   3       34.18       34.48      5.33 o
  -8  10   3        9.67        2.50      3.01 o
  -7  10   3      120.72      117.90     29.58 o
  -6  10   3      210.14      217.50     10.74 o
  -5  10   3      142.54      149.07      6.23 o
  -4  10   3       70.73       70.49      4.34 o
  -3  10   3      126.35      142.48      8.08 o
  -2  10   3      185.59      179.36      6.95 o
  -1  10   3      761.99      732.49     13.87 o
   0  10   3      462.82      493.16     12.17 o
   1  10   3      115.34      108.83      5.46 o
   2  10   3      215.50      234.15      7.54 o
   3  10   3       23.42       22.93      2.90 o
   4  10   3        3.61        4.65      2.38 o
   5  10   3       36.02       42.57      4.73 o
   6  10   3       41.25       42.90      5.14 o
   7  10   3      104.64      105.77      7.58 o
  -7  11   3        7.76        6.73      4.70 o
  -6  11   3        2.72        1.37      3.47 o
  -5  11   3        6.55        3.69      4.02 o
  -4  11   3        4.65        5.09      3.43 o
  -3  11   3       47.67       41.66      5.38 o
  -2  11   3       14.00       12.71      3.56 o
  -1  11   3        3.97        4.43      2.18 o
   0  11   3       27.09       30.45      3.87 o
   1  11   3       41.33       26.52      5.74 o
   2  11   3       39.89       30.20      3.34 o
   3  11   3        6.61        3.84      2.26 o
   4  11   3       47.55       49.58      5.03 o
   5  11   3        0.01       -0.03      2.27 o
   6  11   3        4.50        6.34      3.08 o
   7  11   3       71.54       75.95      6.95 o
  -6  12   3        0.37        0.41      3.57 o
  -5  12   3       10.87        9.47      5.04 o
  -4  12   3       39.68       47.01      6.18 o
  -3  12   3        2.57       -1.19      2.48 o
  -2  12   3       32.19       24.15      4.70 o
  -1  12   3        5.79        6.50      2.62 o
   0  12   3       24.88       22.70      3.72 o
   1  12   3        1.21        0.86      2.04 o
   2  12   3       44.11       45.66      4.77 o
   3  12   3        0.47        0.27      2.19 o
   4  12   3        6.95        6.84      2.98 o
   5  12   3        7.60        4.47      2.93 o
   6  12   3       44.19       49.19      5.87 o
  -5  13   3       97.29      108.89     11.73 o
  -4  13   3      191.78      198.90     14.56 o
  -3  13   3        0.02        1.61      2.90 o
  -2  13   3      280.03      293.38     13.02 o
  -1  13   3       11.31        6.96      3.62 o
   0  13   3      153.23      160.98      8.13 o
   1  13   3       56.96       62.30     14.98 o
   2  13   3       34.43       23.79      4.96 o
   3  13   3      112.83      100.05      8.39 o
   4  13   3      284.20      297.33     13.69 o
   5  13   3        5.97        5.85      3.71 o
  -3  14   3        4.78        6.02      3.98 o
  -2  14   3        0.40        1.77      3.20 o
  -1  14   3       90.97       84.88      8.10 o
   0  14   3      129.02      131.14      9.49 o
   1  14   3        0.21        0.41      2.51 o
   2  14   3      115.97      129.15      9.51 o
   3  14   3       26.65       32.37      6.08 o
 -10   0   4      189.34      198.38     14.98 o
  -9   0   4       34.56       38.87      3.89 o
  -8   0   4      957.09      907.14     26.22 o
  -7   0   4       15.30       13.75      3.10 o
  -6   0   4       25.14       30.40      3.09 o
  -5   0   4       77.99       79.38      4.51 o
  -4   0   4      424.56      369.49      8.54 o
  -3   0   4       24.93       19.13      2.10 o
  -2   0   4       37.58       49.54      2.89 o
  -1   0   4     1012.33     1023.04     18.72 o
   0   0   4      391.35      410.02      6.80 o
   1   0   4     1821.38     1758.10     14.49 o
   2   0   4     2733.65     2710.72     39.64 o
   3   0   4     1417.41     1449.77     24.27 o
   4   0   4     1003.97     1109.76     26.12 o
   5   0   4      279.01      284.42      8.00 o
   6   0   4        7.43        6.58      2.05 o
   7   0   4      885.52      871.52     23.85 o
   8   0   4       73.58       67.22      8.13 o
   9   0   4      266.62      285.79     23.31 o
  10   0   4       47.18       46.81      8.47 o
 -10   1   4       17.39       15.72      3.04 o
  -9   1   4       88.84       93.32      4.09 o
  -8   1   4       41.06       39.30      2.62 o
  -7   1   4      110.09      103.79      3.67 o
  -6   1   4     3342.59     3263.35     39.35 o
  -5   1   4     1018.12     1025.73     15.87 o
  -4   1   4      638.51      715.61      8.22 o
  -3   1   4     1394.74     1450.26     22.07 o
  -2   1   4       79.88       76.13      2.44 o
  -1   1   4      516.74      533.68      8.33 o
   0   1   4     1661.52     1738.53     17.81 o
   1   1   4       27.53       26.09      2.16 o
   2   1   4       67.46       70.96      2.09 o
   3   1   4      636.29      667.94      8.40 o
   4   1   4       36.28       38.61      1.93 o
   5   1   4      273.25      288.31      5.18 o
   6   1   4        3.99        3.71      1.17 o
   7   1   4        0.45        0.70      1.44 o
   8   1   4       36.02       30.07      4.25 o
   9   1   4      174.13      165.34      8.78 o
  10   1   4       15.86       15.75      4.16 o
 -10   2   4      228.60      240.60      7.90 o
  -9   2   4        1.71        0.85      1.44 o
  -8   2   4        0.78        0.42      1.18 o
  -7   2   4      224.84      226.94      5.14 o
  -6   2   4       46.42       39.73      2.40 o
  -5   2   4      111.62      125.75      4.52 o
  -4   2   4       12.24       18.65      2.35 o
  -3   2   4       12.64       13.99      0.99 o
  -2   2   4      539.20      607.30     10.08 o
  -1   2   4       94.60      102.99      2.65 o
   0   2   4      421.83      434.00      5.28 o
   1   2   4      142.82      150.60      5.83 o
   2   2   4      735.90      800.17      7.16 o
   3   2   4       29.41       34.14      1.81 o
   4   2   4      368.87      388.42      5.31 o
   5   2   4      195.72      189.36      4.20 o
   6   2   4       75.14       72.85      4.25 o
   7   2   4        5.33        4.86      1.75 o
   8   2   4        3.06       -0.10      1.91 o
   9   2   4        2.95        3.25      2.66 o
  10   2   4       12.90        6.30      3.26 o
 -10   3   4       64.44       63.95      7.77 o
  -9   3   4      196.26      190.56      6.69 o
  -8   3   4      170.19      173.85      4.91 o
  -7   3   4       17.14       17.06      1.97 o
  -6   3   4       11.91       11.54      1.57 o
  -5   3   4      284.77      295.67      5.26 o
  -4   3   4       84.87       98.58      3.09 o
  -3   3   4      726.13      724.48      9.86 o
  -2   3   4     2190.03     2302.82     40.72 o
  -1   3   4       31.73       25.74      1.39 o
   0   3   4      243.97      261.27      3.95 o
   1   3   4      260.01      282.67      4.38 o
   2   3   4       58.09       58.38      2.38 o
   3   3   4      184.71      181.84      3.71 o
   4   3   4       41.33       41.49      1.82 o
   5   3   4      103.42       99.25      4.59 o
   6   3   4      344.84      352.13      8.83 o
   7   3   4       70.65       68.13      4.81 o
   8   3   4       27.69       27.50      3.84 o
   9   3   4       28.10       27.86      4.70 o
  10   3   4       36.98       40.09      5.68 o
 -10   4   4      518.13      574.55     12.34 o
  -9   4   4       60.53       66.10      4.47 o
  -8   4   4      160.84      152.01      5.55 o
  -7   4   4      433.47      422.41      7.98 o
  -6   4   4      116.71      121.21      4.12 o
  -5   4   4       91.36       81.42      3.09 o
  -4   4   4     1235.39     1202.85     25.43 o
  -3   4   4      109.14      100.83      6.35 o
  -2   4   4     2295.07     2324.41     17.23 o
  -1   4   4     3175.59     3221.97     52.87 o
   0   4   4       21.35       28.54      1.48 o
   1   4   4     2501.84     2490.59     26.75 o
   2   4   4      126.77      125.87      2.86 o
   3   4   4       36.80       31.96      1.93 o
   4   4   4       59.16       66.65      2.08 o
   5   4   4       12.12        9.62      2.13 o
   6   4   4        0.08        0.29      1.44 o
   7   4   4      122.83      129.90      6.07 o
   8   4   4        7.83        7.93      2.32 o
   9   4   4       27.92       33.85      5.04 o
  10   4   4        7.29        3.98      3.07 o
 -10   5   4        3.23        4.52      2.33 o
  -9   5   4        2.42        2.83      2.02 o
  -8   5   4      124.05      125.43      5.88 o
  -7   5   4       17.59       13.25      2.29 o
  -6   5   4      837.89      784.80     12.03 o
  -5   5   4      338.72      310.20      5.55 o
  -4   5   4        2.94        2.16      1.18 o
  -3   5   4       74.95       55.37      3.25 o
  -2   5   4      129.81      139.43      4.47 o
  -1   5   4        0.01        0.49      0.73 o
   0   5   4        0.09       -0.20      0.54 o
   1   5   4      531.49      544.92      5.66 o
   2   5   4       10.29        8.65      1.02 o
   3   5   4      575.85      568.42      7.38 o
   4   5   4       40.86       40.06      2.13 o
   5   5   4      424.82      425.41      9.69 o
   6   5   4       41.33       40.28      3.77 o
   7   5   4       18.52       12.06      2.74 o
   8   5   4        7.64        7.09      2.56 o
   9   5   4       91.71       82.03      6.13 o
  -9   6   4        2.74        3.83      2.19 o
  -8   6   4        0.93        0.06      1.58 o
  -7   6   4       40.63       36.62      3.36 o
  -6   6   4        5.57        4.64      1.61 o
  -5   6   4        7.39        6.14      1.61 o
  -4   6   4      227.90      233.73      5.93 o
  -3   6   4      664.49      681.93      9.30 o
  -2   6   4      218.13      207.18      3.90 o
  -1   6   4      632.86      652.55      8.30 o
   0   6   4        9.06       11.77      1.52 o
   1   6   4       30.62       27.30      2.27 o
   2   6   4       55.19       61.34      2.40 o
   3   6   4      246.50      262.19      4.66 o
   4   6   4      321.42      328.18      7.51 o
   5   6   4      104.75      101.92      5.87 o
   6   6   4        2.17        1.66      1.75 o
   7   6   4       12.38       15.93      3.11 o
   8   6   4       50.04       44.88      4.60 o
   9   6   4        0.10       -0.15      2.37 o
  -9   7   4      306.83      301.90      9.78 o
  -8   7   4      251.49      256.22      8.48 o
  -7   7   4        0.29        1.24      1.76 o
  -6   7   4       12.59       20.83      2.64 o
  -5   7   4       41.02       42.33      7.63 o
  -4   7   4      603.07      561.47     16.20 o
  -3   7   4      733.50      731.20      9.84 o
  -2   7   4      199.47      204.65      4.38 o
  -1   7   4       14.66       15.60      1.55 o
   0   7   4      243.71      234.66      5.54 o
   1   7   4      108.80      107.31      4.15 o
   2   7   4       60.58       62.82      3.47 o
   3   7   4      215.51      220.08      5.30 o
   4   7   4        3.78        3.71      1.23 o
   5   7   4        0.76        2.15      1.99 o
   6   7   4      100.91       93.65      8.91 o
   7   7   4        3.19       -0.14      2.15 o
   8   7   4       46.52       48.29      4.91 o
   9   7   4        1.77        2.34      3.03 o
  -9   8   4      106.88      102.29      6.31 o
  -8   8   4       58.11       73.28      5.60 o
  -7   8   4      717.77      697.19     14.29 o
  -6   8   4       11.00       12.68      2.33 o
  -5   8   4      441.44      436.40      8.97 o
  -4   8   4      449.06      437.95      9.34 o
  -3   8   4       33.76       33.47      2.54 o
  -2   8   4      716.57      702.27      8.94 o
  -1   8   4      669.44      689.98     14.97 o
   0   8   4      266.67      264.17      7.23 o
   1   8   4       55.60       48.45      3.15 o
   2   8   4      124.62      114.73      4.70 o
   3   8   4        0.05        0.66      1.28 o
   4   8   4      629.56      608.38     13.53 o
   5   8   4      539.47      521.75     13.26 o
   6   8   4        0.18       -0.95      2.06 o
   7   8   4       56.82       55.79      5.65 o
   8   8   4       14.46        8.53      3.39 o
  -8   9   4      100.95      115.98      6.90 o
  -7   9   4       12.37        9.11      2.69 o
  -6   9   4        0.25        1.77      1.67 o
  -5   9   4       24.73       27.03      2.92 o
  -4   9   4      266.69      270.52      7.43 o
  -3   9   4       55.76       52.72      3.65 o
  -2   9   4      108.60      108.82      4.16 o
  -1   9   4       64.09       61.46      4.29 o
   0   9   4       18.78       15.82      2.13 o
   1   9   4       57.43       62.94      3.75 o
   2   9   4        3.55        3.19      1.57 o
   3   9   4      155.96      143.55      5.59 o
   4   9   4       25.87       21.08      3.48 o
   5   9   4      133.39      120.46      6.94 o
   6   9   4        3.50        1.87      2.55 o
   7   9   4        1.30        1.98      2.75 o
   8   9   4       37.55       44.48      5.91 o
  -7  10   4       31.52       35.46      5.92 o
  -6  10   4        2.57        1.93      2.33 o
  -5  10   4       97.83       98.41      5.46 o
  -4  10   4       43.48       37.68      5.90 o
  -3  10   4       16.75       23.91      4.31 o
  -2  10   4       71.49       64.77      7.02 o
  -1  10   4       15.93       15.83      2.84 o
   0  10   4       24.68       23.12      3.33 o
   1  10   4        2.78        1.43      1.52 o
   2  10   4      151.05      156.09      6.04 o
   3  10   4       29.07       30.03      3.85 o
   4  10   4       25.74       28.60      4.10 o
   5  10   4       13.98       17.73      3.71 o
   6  10   4       14.71       16.82      3.92 o
   7  10   4       20.96       24.77      4.81 o
  -7  11   4        2.45        1.20      5.63 o
  -6  11   4      383.91      416.09     20.38 o
  -5  11   4      186.80      199.66     10.66 o
  -4  11   4       42.67       32.48      9.55 o
  -3  11   4      476.92      486.13     15.65 o
  -2  11   4        5.63        9.22      3.35 o
  -1  11   4       68.09       66.19      6.28 o
   0  11   4      707.90      656.29     15.84 o
   1  11   4      202.84      175.94      7.71 o
   2  11   4      118.64      124.36      5.78 o
   3  11   4      233.87      254.55      9.53 o
   4  11   4       15.28       14.04      3.45 o
   5  11   4        1.82       -0.85      2.31 o
   6  11   4        0.15        0.87      2.77 o
  -6  12   4       17.94       14.26      8.51 o
  -5  12   4      117.82      106.76     11.36 o
  -4  12   4      308.24      322.88     17.56 o
  -3  12   4      220.13      212.43     11.19 o
  -2  12   4       16.36       20.80      4.56 o
  -1  12   4      195.16      196.42     10.45 o
   0  12   4        0.17        0.76      2.19 o
   1  12   4       67.13       76.87      5.82 o
   2  12   4      200.17      212.08     12.86 o
   3  12   4        1.49        1.90      2.98 o
   4  12   4      169.74      189.13      9.10 o
   5  12   4       72.45       79.88      6.83 o
  -5  13   4        4.05        8.03      7.55 o
  -4  13   4       47.48       27.92     18.84 o
  -3  13   4       56.86       54.83      6.89 o
  -2  13   4       19.73       20.52      5.07 o
  -1  13   4        0.14        1.05      3.04 o
   0  13   4        2.50        2.48      3.04 o
   1  13   4        0.25        1.02      2.40 o
   2  13   4        3.30        5.14      3.40 o
   3  13   4       11.73        8.87      3.97 o
   4  13   4        0.19       -1.24      3.23 o
  -3  14   4       33.60       36.15      6.36 o
  -2  14   4       39.86       34.71      6.14 o
  -1  14   4        6.56        9.06      3.97 o
   0  14   4        0.01       -1.17      3.21 o
   1  14   4       36.92       35.44      7.75 o
   2  14   4       23.46       27.86      5.71 o
 -10   1   5       32.65       33.01      4.46 o
  -9   1   5      172.85      164.02      5.72 o
  -8   1   5       35.50       35.28      3.01 o
  -7   1   5        5.31        5.15      1.38 o
  -6   1   5      241.17      238.83      5.42 o
  -5   1   5       31.46       27.64      2.19 o
  -4   1   5      754.31      734.69     11.32 o
  -3   1   5        6.17       11.11      1.38 o
  -2   1   5     1048.24     1082.93     17.93 o
  -1   1   5      743.84      695.52      7.97 o
   0   1   5        0.67        0.33      0.66 o
   1   1   5       74.67       70.06      3.30 o
   2   1   5      963.11      977.21     10.18 o
   3   1   5        6.33        7.03      1.22 o
   4   1   5      126.75      126.21      3.47 o
   5   1   5      110.84      107.27      3.77 o
   6   1   5        9.03        9.29      1.68 o
   7   1   5       25.22       19.13      3.17 o
   8   1   5       26.46       25.52      4.23 o
   9   1   5        1.77        2.46      2.73 o
  10   1   5       44.50       42.38      5.99 o
 -10   2   5        9.43        8.22      2.69 o
  -9   2   5       15.77       18.70      2.79 o
  -8   2   5      443.53      458.75      8.56 o
  -7   2   5       17.53       16.64      2.31 o
  -6   2   5     1538.88     1508.27     22.30 o
  -5   2   5      136.32      145.90      4.89 o
  -4   2   5      119.31      128.05      4.86 o
  -3   2   5      447.86      434.80     10.10 o
  -2   2   5      207.15      176.74      4.67 o
  -1   2   5       70.49       73.21      2.69 o
   0   2   5      941.56      761.72    124.24 o
   1   2   5       80.60       99.91      4.00 o
   2   2   5     1494.98     1530.81     10.73 o
   3   2   5     1913.72     1876.53     21.10 o
   4   2   5      169.52      168.83      4.10 o
   5   2   5      586.00      565.04      8.43 o
   6   2   5      187.41      176.66      6.49 o
   7   2   5       37.82       41.88      3.56 o
   8   2   5       48.49       41.47      5.15 o
   9   2   5       54.84       66.51      6.45 o
  10   2   5       18.95       19.58      4.72 o
 -10   3   5      151.76      162.81      7.53 o
  -9   3   5      160.71      156.86      6.75 o
  -8   3   5        4.86        6.86      1.71 o
  -7   3   5      163.85      118.40     12.15 o
  -6   3   5        8.18        8.31      1.57 o
  -5   3   5        0.36        0.09      0.92 o
  -4   3   5      150.55      142.62      4.61 o
  -3   3   5       16.65       19.44      2.16 o
  -2   3   5       33.16       32.60      1.44 o
  -1   3   5      261.43      231.25      4.11 o
   0   3   5      307.42      311.72      4.82 o
   1   3   5      406.48      460.13      8.50 o
   2   3   5     1900.70     1976.43     21.55 o
   3   3   5       68.55       74.70      2.83 o
   4   3   5        0.11       -0.46      0.77 o
   5   3   5      709.42      706.53     11.80 o
   6   3   5       10.27       10.34      2.34 o
   7   3   5      154.89      155.54      6.69 o
   8   3   5       53.86       57.13      5.13 o
   9   3   5       68.04       74.98      6.78 o
 -10   4   5       12.29       10.23      2.71 o
  -9   4   5        1.91        0.93      1.86 o
  -8   4   5        6.45        7.40      2.09 o
  -7   4   5        3.19        0.93      1.44 o
  -6   4   5      144.57      100.79     15.78 o
  -5   4   5       48.59       46.37      2.75 o
  -4   4   5       63.42       64.34      2.76 o
  -3   4   5      117.88      126.77      4.60 o
  -2   4   5       28.08       37.41      1.98 o
  -1   4   5       39.32       46.43      2.02 o
   0   4   5      149.87      180.50      4.09 o
   1   4   5     1832.34     1849.65     15.89 o
   2   4   5      671.59      723.89     10.02 o
   3   4   5       11.65       11.76      1.53 o
   4   4   5        0.01       -0.34      0.82 o
   5   4   5       11.95       12.01      2.39 o
   6   4   5       96.48       92.23      5.16 o
   7   4   5        1.24        0.30      1.76 o
   8   4   5       16.78       16.23      3.71 o
   9   4   5       40.00       36.31      5.35 o
  -9   5   5       17.37       20.83      3.48 o
  -8   5   5       16.66       15.31      3.09 o
  -7   5   5      632.59      590.12     11.29 o
  -6   5   5       38.40       38.17      3.21 o
  -5   5   5      225.04      223.87      6.98 o
  -4   5   5      186.64      171.56      5.86 o
  -3   5   5       69.20       84.77      4.00 o
  -2   5   5      687.84      657.54     10.14 o
  -1   5   5       75.07       77.34      3.23 o
   0   5   5       78.84       80.76      4.35 o
   1   5   5      858.06      857.35     10.81 o
   2   5   5       51.43       36.19      2.70 o
   3   5   5       47.55       43.59      2.56 o
   4   5   5     1239.14     1218.38     22.13 o
   5   5   5       71.98       71.29      4.52 o
   6   5   5      104.14       98.01      5.59 o
   7   5   5      323.34      333.77     10.03 o
   8   5   5        7.75        6.83      2.50 o
   9   5   5        0.68        2.77      2.63 o
  -9   6   5       14.09       11.79      2.93 o
  -8   6   5      210.37      230.95      8.76 o
  -7   6   5        1.01        0.06      1.47 o
  -6   6   5       16.66       26.81      2.96 o
  -5   6   5      228.00      241.97      7.16 o
  -4   6   5       12.36       10.37      1.86 o
  -3   6   5        0.23        0.92      1.13 o
  -2   6   5      707.88      707.98     15.35 o
  -1   6   5       21.98       17.62      1.87 o
   0   6   5      403.49      391.08      7.58 o
   1   6   5      407.03      424.97      6.73 o
   2   6   5      101.30       93.03      3.39 o
   3   6   5      285.31      276.95      7.50 o
   4   6   5       48.69       46.69      3.07 o
   5   6   5       17.09       19.25      3.41 o
   6   6   5      666.57      658.98     15.14 o
   7   6   5      161.88      168.27      7.55 o
   8   6   5        1.67        1.06      2.13 o
   9   6   5      211.89      249.28     11.51 o
  -9   7   5       37.17       43.67      4.62 o
  -8   7   5        4.44        1.77      2.20 o
  -7   7   5        0.25        0.30      1.54 o
  -6   7   5       61.84       60.38      4.06 o
  -5   7   5       15.27       14.75      2.26 o
  -4   7   5      325.20      317.73      7.36 o
  -3   7   5        0.80        1.44      1.16 o
  -2   7   5     1604.57     1603.83     25.91 o
  -1   7   5      388.74      379.39      6.98 o
   0   7   5        0.02        0.09      0.98 o
   1   7   5      384.24      361.16      7.66 o
   2   7   5       38.37       38.87      3.03 o
   3   7   5       58.70       57.76      3.57 o
   4   7   5      131.23      130.30      6.48 o
   5   7   5       16.84       11.94      2.94 o
   6   7   5        1.11        0.19      2.12 o
   7   7   5       61.96       65.07      6.00 o
   8   7   5        1.01       -1.12      2.53 o
  -8   8   5        0.01        0.99      2.18 o
  -7   8   5       20.52       17.47      3.25 o
  -6   8   5       41.28       35.19      6.97 o
  -5   8   5      108.46      112.62      5.44 o
  -4   8   5        8.90        5.69      1.68 o
  -3   8   5      389.78      389.64      7.69 o
  -2   8   5       61.34       65.24      3.33 o
  -1   8   5      171.91      179.66      4.89 o
   0   8   5      195.26      179.25      5.30 o
   1   8   5      163.35      161.85      5.49 o
   2   8   5        3.42        1.19      1.36 o
   3   8   5       73.07       71.06      4.12 o
   4   8   5        3.41        2.55      2.13 o
   5   8   5       16.96       13.60      3.14 o
   6   8   5       31.60       35.25      4.78 o
   7   8   5       36.50       36.86      5.15 o
   8   8   5       77.31       79.84      7.11 o
  -8   9   5       27.62       29.20      4.99 o
  -7   9   5      205.52      166.94     25.68 o
  -6   9   5       48.25       50.80      4.51 o
  -5   9   5       34.51       29.87      7.12 o
  -4   9   5      224.65      229.51      7.53 o
  -3   9   5      132.06      126.44      6.64 o
  -2   9   5        0.64       -0.01      1.89 o
  -1   9   5      168.89      179.32      6.84 o
   0   9   5      196.14      177.96      7.02 o
   1   9   5      456.93      466.79      9.42 o
   2   9   5      140.80      135.61      5.51 o
   3   9   5        1.24        2.00      1.79 o
   4   9   5       56.08       54.68      5.09 o
   5   9   5      152.26      149.80      7.96 o
   6   9   5       14.50       11.67      3.50 o
   7   9   5       82.13       98.37      7.46 o
  -7  10   5        0.37        1.30      3.02 o
  -6  10   5       89.24      118.52      8.67 o
  -5  10   5      145.33      165.53      9.57 o
  -4  10   5       43.16       46.46      4.83 o
  -3  10   5       79.85       68.74      6.51 o
  -2  10   5       55.39       64.28      6.25 o
  -1  10   5      146.46      136.51      8.20 o
   0  10   5      623.52      592.55     13.13 o
   1  10   5      287.61      304.78     11.48 o
   2  10   5       56.35       52.95      3.97 o
   3  10   5      114.95      119.78      6.69 o
   4  10   5       13.28       10.76      3.17 o
   5  10   5        1.64       -0.63      2.23 o
   6  10   5       96.66      110.86      7.76 o
   7  10   5       18.97       22.94      4.88 o
  -6  11   5       10.36       10.23      5.15 o
  -5  11   5        2.79        2.26      2.53 o
  -4  11   5        3.96        0.49      2.75 o
  -3  11   5        3.24        6.09      3.37 o
  -2  11   5        8.70        8.82      3.42 o
  -1  11   5        0.96        1.41      2.42 o
   0  11   5       33.33       30.79      4.97 o
   1  11   5       25.84       33.09      4.12 o
   2  11   5       23.91       23.40      3.86 o
   3  11   5       67.91       65.30      6.86 o
   4  11   5        3.37        6.63      3.03 o
   5  11   5        7.46        4.54      2.98 o
   6  11   5       29.28       28.23      5.08 o
  -5  12   5        7.85        6.64      5.00 o
  -4  12   5       18.63       10.78      4.26 o
  -3  12   5      180.42      178.89     10.65 o
  -2  12   5        5.48        2.31      3.05 o
  -1  12   5        4.78        3.63      3.07 o
   0  12   5       12.40       11.78      3.80 o
   1  12   5        1.26        1.20      2.31 o
   2  12   5        0.82        0.65      2.92 o
   3  12   5       32.46       28.63      5.44 o
   4  12   5       27.54       25.60      5.44 o
   5  12   5        3.63        3.55      3.85 o
  -4  13   5       49.68       61.87      7.57 o
  -3  13   5      133.98      134.17      9.89 o
  -2  13   5        0.01       -2.15      2.90 o
  -1  13   5      151.53      157.55     10.18 o
   0  13   5        0.40       -0.73      2.85 o
   1  13   5       71.02       62.75      9.11 o
   2  13   5       75.39       89.82      8.24 o
   3  13   5        1.87        0.88      3.34 o
  -1  14   5       39.53       47.82      6.99 o
   0  14   5      200.83      234.83     12.81 o
   1  14   5       29.25       21.45      9.95 o
 -10   0   6      369.47      406.11     20.72 o
  -9   0   6       63.89       60.50      6.32 o
  -8   0   6       17.60       18.42      3.86 o
  -7   0   6      351.29      355.93     21.52 o
  -6   0   6      100.94      100.91      5.81 o
  -5   0   6       75.15       68.12      4.74 o
  -4   0   6      573.09      583.38     16.48 o
  -3   0   6      337.06      316.06      8.60 o
  -2   0   6       49.92       54.05      7.77 o
  -1   0   6      109.70      105.13      5.43 o
   0   0   6      586.42      604.32     15.31 o
   1   0   6       27.39       20.39      3.30 o
   2   0   6     2445.35     2426.78     44.19 o
   3   0   6      622.34      630.41     13.07 o
   4   0   6       38.29       30.93      3.58 o
   5   0   6        0.66       -0.03      1.61 o
   6   0   6       16.95       16.11      2.84 o
   7   0   6      273.66      287.21     15.25 o
   8   0   6      275.77      282.32     16.06 o
   9   0   6       13.59       14.90      8.33 o
 -10   1   6       82.10       85.17      5.84 o
  -9   1   6        3.24        1.70      1.93 o
  -8   1   6       89.08      100.23      5.12 o
  -7   1   6        3.08        2.58      1.51 o
  -6   1   6      150.61      149.46      4.86 o
  -5   1   6     1341.70     1360.77     24.92 o
  -4   1   6     1052.70     1066.04     24.96 o
  -3   1   6      620.67      706.27     14.39 o
  -2   1   6      501.06      526.75     11.49 o
  -1   1   6       13.18       13.36      1.50 o
   0   1   6      714.08      730.78     11.28 o
   1   1   6        4.91        2.23      0.98 o
   2   1   6       17.59       18.20      1.96 o
   3   1   6        0.05       -0.23      0.97 o
   4   1   6      152.09      164.58      5.03 o
   5   1   6        0.86       -0.74      1.05 o
   6   1   6       43.06       43.66      3.80 o
   7   1   6        1.11        0.22      1.85 o
   8   1   6       45.88       45.37      5.51 o
   9   1   6        1.34       -0.29      2.75 o
 -10   2   6        1.96       -0.79      2.04 o
  -9   2   6       35.86       41.61      4.08 o
  -8   2   6        1.96       -0.11      1.52 o
  -7   2   6       51.10       52.26      3.64 o
  -6   2   6        7.08        7.27      1.70 o
  -5   2   6       16.28       15.99      2.41 o
  -4   2   6       65.61       56.62      2.71 o
  -3   2   6       78.98       90.50      3.29 o
  -2   2   6      136.14      145.10      3.83 o
  -1   2   6      193.59      195.93      4.93 o
   0   2   6      220.54      217.45      5.50 o
   1   2   6        5.20        3.35      1.21 o
   2   2   6       82.55       91.39      3.49 o
   3   2   6       41.28       41.29      2.55 o
   4   2   6      128.79      131.77      4.25 o
   5   2   6      199.28      194.72      5.56 o
   6   2   6       14.65       14.55      2.68 o
   7   2   6        1.42        2.05      2.25 o
   8   2   6       26.60       24.15      3.92 o
   9   2   6       29.07       28.99      5.07 o
 -10   3   6       14.28        9.01      3.18 o
  -9   3   6      183.18      201.36      7.81 o
  -8   3   6      287.64      278.47      8.53 o
  -7   3   6       72.38       79.17      4.50 o
  -6   3   6       13.45       17.21      2.11 o
  -5   3   6       61.34       41.73      5.79 o
  -4   3   6      235.21      233.09      6.78 o
  -3   3   6      216.05      219.93      6.32 o
  -2   3   6      845.27      880.03     14.31 o
  -1   3   6      122.46      127.90      6.27 o
   0   3   6      175.81      174.46      4.44 o
   1   3   6        0.22       -0.03      0.76 o
   2   3   6        0.01       -0.86      0.97 o
   3   3   6        3.70        4.95      1.52 o
   4   3   6       48.57       51.91      3.12 o
   5   3   6       37.76       34.38      3.45 o
   6   3   6      161.52      173.22      6.92 o
   7   3   6      125.50      116.95      6.16 o
   8   3   6        0.31       -0.04      2.05 o
   9   3   6       36.79       37.20      5.60 o
  -9   4   6      488.07      529.98     13.94 o
  -8   4   6       73.54       70.79      7.34 o
  -7   4   6      154.92      127.68      6.20 o
  -6   4   6      842.08      810.03     19.71 o
  -5   4   6       14.00       17.37      2.58 o
  -4   4   6      873.24      868.47     10.47 o
  -3   4   6      378.29      383.95      7.66 o
  -2   4   6      435.91      452.80     13.37 o
  -1   4   6      665.40      708.63      9.01 o
   0   4   6      435.02      449.34      6.99 o
   1   4   6        0.29        0.06      0.92 o
   2   4   6      372.20      361.82      7.67 o
   3   4   6        7.73        5.03      1.64 o
   4   4   6       26.46       29.43      2.71 o
   5   4   6        1.53       -0.27      1.52 o
   6   4   6        1.53        2.31      1.92 o
   7   4   6        7.45        8.04      2.63 o
   8   4   6       80.90       81.64      6.92 o
   9   4   6        2.33        3.19      2.68 o
  -9   5   6        7.70        7.01      2.69 o
  -8   5   6      107.73      119.93      5.92 o
  -7   5   6       16.93       17.67      2.80 o
  -6   5   6      130.63      122.79      5.88 o
  -5   5   6      174.04      145.87      6.00 o
  -4   5   6      137.29      114.35      5.11 o
  -3   5   6      192.13      188.52      6.17 o
  -2   5   6       50.68       50.52      1.94 o
  -1   5   6      106.78      105.39      3.71 o
   0   5   6       78.14       81.18      3.61 o
   1   5   6        8.84        8.13      1.71 o
   2   5   6       53.22       56.07      3.38 o
   3   5   6        0.27        0.32      1.12 o
   4   5   6       92.83       91.18      4.25 o
   5   5   6        0.08       -0.70      1.57 o
   6   5   6      113.09      107.20      5.98 o
   7   5   6        4.10        3.70      2.27 o
   8   5   6        6.50        5.56      2.97 o
  -9   6   6        7.04        5.24      2.61 o
  -8   6   6        0.05        0.60      2.00 o
  -7   6   6        5.31        5.45      2.08 o
  -6   6   6       17.09       19.68      2.80 o
  -5   6   6        1.89        1.05      1.36 o
  -4   6   6       17.91       17.64      2.59 o
  -3   6   6      131.02      145.60      5.62 o
  -2   6   6       96.65       94.07      4.46 o
  -1   6   6      111.21      104.08      4.03 o
   0   6   6       99.82      108.26      4.15 o
   1   6   6       50.30       53.15      3.32 o
   2   6   6      498.32      494.04      9.45 o
   3   6   6       19.41       23.15      2.65 o
   4   6   6       17.06        8.77      2.52 o
   5   6   6       72.55       79.50      5.76 o
   6   6   6      176.96      184.20      8.68 o
   7   6   6       13.29       11.76      3.52 o
   8   6   6        2.45        1.62      2.66 o
  -8   7   6      302.16      301.15     10.41 o
  -7   7   6      153.85      154.73      6.54 o
  -6   7   6        3.72        6.29      1.95 o
  -5   7   6       50.88       55.65      3.82 o
  -4   7   6       29.49       41.34      3.25 o
  -3   7   6      612.22      573.01     11.08 o
  -2   7   6      851.32      851.89     14.39 o
  -1   7   6      123.70      134.16      4.59 o
   0   7   6       25.02       24.49      2.38 o
   1   7   6      402.83      408.16      8.51 o
   2   7   6        0.12       -0.08      1.25 o
   3   7   6      168.53      183.04      6.21 o
   4   7   6       85.74       86.96      5.78 o
   5   7   6        4.49        3.06      2.34 o
   6   7   6       68.21       71.27      6.05 o
   7   7   6       30.73       24.88      4.59 o
   8   7   6       29.17       32.08      5.24 o
  -8   8   6       59.45       60.36      5.53 o
  -7   8   6       44.15       43.11      4.62 o
  -6   8   6      248.22      238.35      8.98 o
  -5   8   6        0.21       -0.75      1.40 o
  -4   8   6      138.16      139.86      5.33 o
  -3   8   6       74.57       76.01      3.88 o
  -2   8   6      101.63      101.61      5.27 o
  -1   8   6       94.79       94.08      6.60 o
   0   8   6      569.89      571.32     12.07 o
   1   8   6      132.70      122.27      5.03 o
   2   8   6      115.47      115.38      5.09 o
   3   8   6       38.53       39.03      3.47 o
   4   8   6      250.82      256.82      9.55 o
   5   8   6      116.29      121.59      7.20 o
   6   8   6        7.55        7.32      3.08 o
   7   8   6        0.20       -1.68      2.66 o
  -7   9   6       99.09       96.53     12.70 o
  -6   9   6       24.89       31.22      3.94 o
  -5   9   6        4.81        4.04      2.10 o
  -4   9   6        0.06       -0.36      2.00 o
  -3   9   6      109.74      104.92      6.44 o
  -2   9   6      159.61      145.94      8.51 o
  -1   9   6       41.85       38.06      5.01 o
   0   9   6        1.81        1.32      1.82 o
   1   9   6        0.50       -0.03      1.75 o
   2   9   6       13.10        9.53      2.30 o
   3   9   6       12.60       13.24      3.08 o
   4   9   6       31.00       21.60      3.81 o
   5   9   6        7.81        4.26      2.74 o
   6   9   6       59.72       55.09      6.68 o
   7   9   6        4.30        3.37      3.02 o
  -7  10   6      127.05      148.61     13.78 o
  -6  10   6        5.00        6.15      3.68 o
  -5  10   6        2.68        1.93      2.53 o
  -4  10   6        3.73        3.23      2.48 o
  -3  10   6      120.19      132.86      8.81 o
  -2  10   6      102.24      106.97      7.83 o
  -1  10   6        5.99        5.10      2.84 o
   0  10   6        0.89        0.28      2.41 o
   1  10   6       82.97       73.26      5.44 o
   2  10   6       39.56       45.71      4.61 o
   3  10   6       59.89       52.03      5.00 o
   4  10   6        0.24       -1.58      2.13 o
   5  10   6       87.80       91.46      6.98 o
   6  10   6        1.14        3.92      3.16 o
  -6  11   6       10.41       24.09      9.83 o
  -5  11   6      337.27      362.61     17.21 o
  -4  11   6       39.15       45.38      6.37 o
  -3  11   6      138.49      150.84      9.71 o
  -2  11   6      134.61      148.24      9.54 o
  -1  11   6        2.61        1.88      2.64 o
   0  11   6       31.95       34.26      5.30 o
   1  11   6      344.26      327.56     13.08 o
   2  11   6       16.62       17.66      4.29 o
   3  11   6       90.79      100.70      8.36 o
   4  11   6        8.25       10.38      4.27 o
   5  11   6        1.33        1.36      3.47 o
  -5  12   6       16.94       23.25      9.71 o
  -4  12   6      150.49      153.79     10.53 o
  -3  12   6       66.32       76.76      7.89 o
  -2  12   6       71.67       66.59      7.42 o
  -1  12   6        0.05       -0.87      2.83 o
   0  12   6        2.89        6.03      3.37 o
   1  12   6        4.17        3.68      3.25 o
   2  12   6       24.18       31.37      5.63 o
   3  12   6       39.38       45.64      6.58 o
   4  12   6        4.89        4.54      4.62 o
  -3  13   6       14.97       13.71      4.86 o
  -2  13   6       91.69       96.90      8.94 o
  -1  13   6        1.07        4.27      3.42 o
   0  13   6        3.76        4.82      3.55 o
   1  13   6       16.79       12.81      5.63 o
   2  13   6       10.28       13.25      5.96 o
  -9   1   7      146.18      168.50      7.88 o
  -8   1   7      129.19      130.72      6.61 o
  -7   1   7      155.07      158.94      6.75 o
  -6   1   7       29.86       31.23      3.32 o
  -5   1   7      113.68      108.56      4.20 o
  -4   1   7      411.60      409.91      7.57 o
  -3   1   7       12.21        9.67      1.63 o
  -2   1   7      123.56      129.07      4.27 o
  -1   1   7       60.01       57.97      2.85 o
   0   1   7      205.41      182.06      8.34 o
   1   1   7        4.14        3.98      1.42 o
   2   1   7       85.91       88.89      4.19 o
   3   1   7      150.80      147.73      5.01 o
   4   1   7       10.39       10.07      1.95 o
   5   1   7        2.44        0.10      1.21 o
   6   1   7       73.46       75.39      5.00 o
   7   1   7        5.22        5.09      2.45 o
   8   1   7       56.87       69.67      6.62 o
   9   1   7       27.68       28.96      5.29 o
  -9   2   7        0.00       -1.28      1.85 o
  -8   2   7       98.01      106.91      7.30 o
  -7   2   7      301.77      300.84      9.13 o
  -6   2   7        3.55        3.51      1.68 o
  -5   2   7     1245.75     1200.23     16.32 o
  -4   2   7      104.71      110.12      3.69 o
  -3   2   7       14.33       13.47      1.68 o
  -2   2   7     1086.78     1057.65     25.42 o
  -1   2   7      186.88      179.40      5.01 o
   0   2   7       17.05       12.88      2.21 o
   1   2   7      500.06      536.20      9.45 o
   2   2   7        0.06        0.17      1.10 o
   3   2   7      658.02      659.09     10.28 o
   4   2   7     1297.07     1283.37     15.43 o
   5   2   7       58.35       60.51      4.39 o
   6   2   7      314.25      311.60      9.35 o
   7   2   7       22.19       22.27      4.14 o
   8   2   7       10.16       10.64      3.24 o
   9   2   7        7.76        6.96      3.48 o
  -9   3   7       33.25       27.39      3.83 o
  -8   3   7       50.72       53.63      4.25 o
  -7   3   7       24.42       20.52      2.90 o
  -6   3   7      318.30      283.21      7.85 o
  -5   3   7       25.64       20.58      2.57 o
  -4   3   7       53.94       44.64      5.96 o
  -3   3   7       74.77       67.80      3.05 o
  -2   3   7        1.85        1.88      1.11 o
  -1   3   7       33.59       19.61      3.83 o
   0   3   7      414.87      389.32      9.07 o
   1   3   7       38.69       36.90      2.59 o
   2   3   7       73.21       71.78      3.54 o
   3   3   7       99.69      107.04      4.77 o
   4   3   7       88.36       94.94      4.29 o
   5   3   7       38.12       35.15      3.75 o
   6   3   7       39.10       38.96      4.12 o
   7   3   7        0.00       -1.12      2.13 o
   8   3   7        8.61        7.13      2.97 o
  -9   4   7        0.19        0.40      2.27 o
  -8   4   7        9.08        4.93      2.24 o
  -7   4   7        0.57       -0.30      1.71 o
  -6   4   7      103.27       89.63      5.23 o
  -5   4   7      178.09      165.02      6.50 o
  -4   4   7        7.16        6.46      1.89 o
  -3   4   7      152.68      155.98      5.88 o
  -2   4   7      319.31      318.37      8.73 o
  -1   4   7        0.08        0.12      1.01 o
   0   4   7       35.27       34.77      3.29 o
   1   4   7        5.26        3.86      1.45 o
   2   4   7      268.31      279.19      7.32 o
   3   4   7       18.92       18.98      2.26 o
   4   4   7      122.55      128.37      5.27 o
   5   4   7      118.13      121.87      5.98 o
   6   4   7       23.90       21.36      3.47 o
   7   4   7       13.48        9.46      2.80 o
   8   4   7        3.78        0.47      2.67 o
  -9   5   7      121.28      145.46      9.15 o
  -8   5   7        3.33        4.45      2.22 o
  -7   5   7       19.12       20.41      3.09 o
  -6   5   7      750.89      709.85     19.76 o
  -5   5   7       37.06       31.04      3.49 o
  -4   5   7       39.85       40.61      3.64 o
  -3   5   7      235.26      217.63      7.01 o
  -2   5   7       56.99       43.90      3.48 o
  -1   5   7      902.12      905.41     23.63 o
   0   5   7      919.99      920.59     14.98 o
   1   5   7       22.94       20.33      3.69 o
   2   5   7     1353.60     1303.84     15.75 o
   3   5   7       65.91       65.15      4.02 o
   4   5   7       57.26       52.07      4.73 o
   5   5   7      623.39      595.32     14.47 o
   6   5   7        0.11       -1.60      2.00 o
   7   5   7       33.30       28.77      4.19 o
   8   5   7       70.66       81.19      7.35 o
  -8   6   7       63.34       67.18      5.66 o
  -7   6   7       77.78       91.09      5.41 o
  -6   6   7       61.87       68.07      4.54 o
  -5   6   7       42.20       49.38      4.21 o
  -4   6   7       97.94      103.91      5.31 o
  -3   6   7      454.69      425.03      9.91 o
  -2   6   7       13.33       10.52      2.15 o
  -1   6   7        6.42        6.18      1.72 o
   0   6   7      255.20      244.34      7.83 o
   1   6   7        7.96        8.49      1.98 o
   2   6   7      103.17      103.96      4.87 o
   3   6   7        3.07        6.03      1.89 o
   4   6   7      102.62      104.66      8.20 o
   5   6   7        6.82        7.60      2.87 o
   6   6   7       52.77       62.09      5.89 o
   7   6   7      170.79      186.66      9.47 o
   8   6   7       29.03       23.69      5.72 o
  -8   7   7       16.43       17.72      3.73 o
  -7   7   7        0.01       -1.51      1.72 o
  -6   7   7       49.75       47.65      4.08 o
  -5   7   7        3.63        4.13      1.80 o
  -4   7   7       16.28       10.96      2.49 o
  -3   7   7      126.02      116.74      5.48 o
  -2   7   7       31.67       33.26      3.30 o
  -1   7   7      699.51      684.41     12.91 o
   0   7   7      180.74      186.64      7.14 o
   1   7   7       13.64       12.97      2.26 o
   2   7   7      112.77      104.72      4.99 o
   3   7   7       17.62       13.97      2.51 o
   4   7   7        8.19        7.59      2.70 o
   5   7   7       64.48       63.14      5.68 o
   6   7   7       44.31       48.19      5.49 o
   7   7   7        0.00        0.68      2.81 o
  -7   8   7        0.06        0.77      2.27 o
  -6   8   7        1.55        1.45      2.10 o
  -5   8   7       90.35       94.71      5.75 o
  -4   8   7        3.23        1.22      1.82 o
  -3   8   7        0.22        1.01      1.60 o
  -2   8   7       93.09       93.44      7.20 o
  -1   8   7       12.44        9.04      3.08 o
   0   8   7        8.11       10.11      2.60 o
   1   8   7      330.95      294.35      9.45 o
   2   8   7       35.79       39.20      3.57 o
   3   8   7       34.48       29.24      3.94 o
   4   8   7        3.63        2.84      2.37 o
   5   8   7        4.26        6.66      2.93 o
   6   8   7        0.78        0.64      2.70 o
   7   8   7        0.00       -1.71      2.89 o
  -7   9   7      181.89      208.43     14.66 o
  -6   9   7      263.71      272.59     13.31 o
  -5   9   7        0.03       -0.37      2.17 o
  -4   9   7      129.27      142.28      7.87 o
  -3   9   7       79.11       88.40      7.58 o
  -2   9   7        1.03        1.65      2.50 o
  -1   9   7       43.07       48.28      6.10 o
   0   9   7        3.06        5.07      2.92 o
   1   9   7      155.76      138.70      7.00 o
   2   9   7       66.67       79.83      5.98 o
   3   9   7      161.08      167.71      9.86 o
   4   9   7       35.92       33.52      4.63 o
   5   9   7       49.83       61.50      6.10 o
   6   9   7      127.62      129.83      8.55 o
  -6  10   7        0.05       -1.19      2.61 o
  -5  10   7       94.93      105.87      7.55 o
  -4  10   7      197.57      221.17      9.94 o
  -3  10   7       16.08       19.35      4.73 o
  -2  10   7      212.37      204.19     10.88 o
  -1  10   7        2.91        0.36      2.54 o
   0  10   7      217.37      218.50     10.92 o
   1  10   7      313.78      315.02     12.84 o
   2  10   7       73.13       65.23      6.79 o
   3  10   7       24.89       24.22      5.02 o
   4  10   7       84.60       78.30      8.46 o
   5  10   7        0.58        1.47      2.79 o
  -5  11   7        0.82        0.81      2.84 o
  -4  11   7        4.16        1.41      3.28 o
  -3  11   7       20.20       24.80      6.13 o
  -2  11   7       18.17       18.73      4.77 o
  -1  11   7       56.18       58.50      6.82 o
   0  11   7       57.19       51.76      6.48 o
   1  11   7       23.23       21.82      4.80 o
   2  11   7       95.95      103.03     17.50 o
   3  11   7       11.32        9.76      4.19 o
   4  11   7        5.52        0.46      3.55 o
  -3  12   7       10.75       10.36      4.33 o
  -2  12   7      170.73      182.92     11.32 o
  -1  12   7       48.57       58.21      7.35 o
   0  12   7        1.55       -1.07      2.84 o
   1  12   7       57.53       56.52      9.17 o
   2  12   7        0.00        0.08      3.90 o
   3  12   7       28.08       25.40     10.43 o
  -9   0   8      171.05      208.98     14.57 o
  -8   0   8       29.19       35.83      7.16 o
  -7   0   8        2.18        2.15      3.00 o
  -6   0   8       19.68       23.29      5.32 o
  -5   0   8      445.56      467.07     26.94 o
  -4   0   8       67.25       74.00      5.42 o
  -3   0   8     1072.71     1087.32     53.09 o
  -2   0   8      200.91      201.18      9.10 o
  -1   0   8      309.66      290.50      8.47 o
   0   0   8      145.92      129.42     12.46 o
   1   0   8        9.34        8.13      3.13 o
   2   0   8        1.07        2.37      2.56 o
   3   0   8      300.35      307.64     10.70 o
   4   0   8       42.49       38.39      6.14 o
   5   0   8      105.29      100.67      8.64 o
   6   0   8        2.68        4.43      2.84 o
   7   0   8       32.52       37.37      8.75 o
   8   0   8       74.98       76.20     10.14 o
  -9   1   8        5.59        3.89      2.90 o
  -8   1   8        0.96        1.70      2.24 o
  -7   1   8      111.50      109.37      7.04 o
  -6   1   8        8.75        7.75      2.62 o
  -5   1   8      427.95      409.10     11.44 o
  -4   1   8      477.26      485.95      9.07 o
  -3   1   8      231.48      235.52      6.16 o
  -2   1   8       71.83       71.25      3.39 o
  -1   1   8        0.38        0.72      1.12 o
   0   1   8       43.44       42.32      3.65 o
   1   1   8      526.20      523.21     11.35 o
   2   1   8        0.52        0.06      1.24 o
   3   1   8       54.17       57.64      3.94 o
   4   1   8       71.13       76.35      4.23 o
   5   1   8       24.35       20.53      2.54 o
   6   1   8       79.67       80.66      6.52 o
   7   1   8        2.44        5.00      2.49 o
   8   1   8        4.41        0.16      2.83 o
  -9   2   8        2.45        2.92      2.25 o
  -8   2   8        6.53        4.90      2.40 o
  -7   2   8       52.58       51.24      5.34 o
  -6   2   8        2.85        2.69      1.83 o
  -5   2   8       56.98       56.09      3.87 o
  -4   2   8        3.35        2.66      1.49 o
  -3   2   8       19.66       20.19      2.12 o
  -2   2   8       32.77       34.07      2.70 o
  -1   2   8       83.31       77.02      3.74 o
   0   2   8      113.03      110.17      5.39 o
   1   2   8        0.41        0.21      1.28 o
   2   2   8       79.18       83.39      4.40 o
   3   2   8      108.88      105.13      5.03 o
   4   2   8       37.39       32.23      2.86 o
   5   2   8      127.57      132.77      6.39 o
   6   2   8        1.23        1.76      2.08 o
   7   2   8        0.02        0.35      2.43 o
   8   2   8        2.13        1.23      2.57 o
  -9   3   8        0.02       -0.39      2.12 o
  -8   3   8       80.60       79.17      6.65 o
  -7   3   8      236.67      262.55      9.06 o
  -6   3   8       78.39       93.59      5.63 o
  -5   3   8       20.68       21.80      3.12 o
  -4   3   8      104.37      101.91      5.95 o
  -3   3   8        1.73        0.44      1.38 o
  -2   3   8       98.77       94.81      4.01 o
  -1   3   8       97.87       99.79      4.19 o
   0   3   8        1.15        0.67      1.55 o
   1   3   8        0.99        0.88      1.45 o
   2   3   8        2.98        3.31      1.39 o
   3   3   8        2.06        1.85      1.60 o
   4   3   8        9.82        8.34      2.24 o
   5   3   8       17.95       18.24      3.17 o
   6   3   8        0.07       -0.82      1.80 o
   7   3   8       84.10       83.56      7.13 o
   8   3   8        7.33        4.43      2.88 o
  -8   4   8      169.97      194.05      9.88 o
  -7   4   8        2.91       -0.34      1.83 o
  -6   4   8       33.26       23.50      3.58 o
  -5   4   8      202.53      199.48      7.54 o
  -4   4   8        2.56        3.25      1.73 o
  -3   4   8      316.51      335.37      9.01 o
  -2   4   8       77.97       79.34      5.26 o
  -1   4   8      202.82      218.42      6.48 o
   0   4   8      118.11      119.33      5.73 o
   1   4   8      161.11      168.34      5.96 o
   2   4   8       11.38       11.69      2.26 o
   3   4   8       75.90       76.12      4.52 o
   4   4   8       27.22       35.82      4.28 o
   5   4   8       74.49       81.34      6.06 o
   6   4   8       70.55       69.46      6.02 o
   7   4   8       12.76       14.49      3.93 o
  -8   5   8       11.03        7.68      2.57 o
  -7   5   8      258.27      257.66      9.43 o
  -6   5   8        1.52       -0.30      1.74 o
  -5   5   8      238.15      221.02      8.08 o
  -4   5   8       34.50       27.89      3.42 o
  -3   5   8        6.22        4.53      1.90 o
  -2   5   8      125.26      112.38      5.33 o
  -1   5   8        2.05        3.26      1.62 o
   0   5   8        3.73        3.75      1.97 o
   1   5   8      192.74      204.45      9.25 o
   2   5   8        1.40        2.14      1.60 o
   3   5   8       40.43       39.26      3.17 o
   4   5   8       17.39       18.22      3.48 o
   5   5   8       10.75        6.77      2.77 o
   6   5   8       13.77       15.26      3.71 o
   7   5   8        0.20        3.11      3.37 o
  -8   6   8        0.10        0.26      2.27 o
  -7   6   8        0.26        0.37      1.96 o
  -6   6   8       57.95       53.90      4.86 o
  -5   6   8        5.33        3.36      2.08 o
  -4   6   8       40.85       31.57      3.65 o
  -3   6   8        0.02        0.57      1.57 o
  -2   6   8        3.54        1.49      1.62 o
  -1   6   8       29.79       31.47      3.67 o
   0   6   8        5.24        4.89      2.13 o
   1   6   8       58.17       48.93      7.67 o
   2   6   8        1.20        2.46      1.70 o
   3   6   8       47.55       41.95      3.76 o
   4   6   8       15.73       16.53      3.50 o
   5   6   8       37.11       43.18      5.09 o
   6   6   8       61.34       69.56      6.36 o
   7   6   8        4.81        3.72      3.06 o
  -7   7   8      128.89      148.27      6.94 o
  -6   7   8      125.18      142.59      6.42 o
  -5   7   8        0.85        0.43      1.87 o
  -4   7   8       89.99      103.53      5.80 o
  -3   7   8        2.87        3.02      1.87 o
  -2   7   8      301.48      312.31      9.78 o
  -1   7   8      406.39      414.19     13.94 o
   0   7   8       37.75       33.10      4.77 o
   1   7   8        0.03       -0.43      1.81 o
   2   7   8      137.28      128.79      5.81 o
   3   7   8       15.30       18.06      3.51 o
   4   7   8       48.41       54.93      5.38 o
   5   7   8        6.00        6.77      3.07 o
   6   7   8        0.16        0.38      2.75 o
  -7   8   8        7.69        6.55      3.29 o
  -6   8   8       68.08       58.46      5.27 o
  -5   8   8       47.14       48.64      5.48 o
  -4   8   8        4.60        7.26      2.85 o
  -3   8   8      197.98      193.66      8.91 o
  -2   8   8       45.62       52.01      6.08 o
  -1   8   8       41.83       46.67      5.78 o
   0   8   8      149.10      153.58      8.96 o
   1   8   8        1.61        1.30      2.08 o
   2   8   8       67.91       68.66      5.38 o
   3   8   8        5.79        0.32      2.16 o
   4   8   8       45.11       48.10      5.27 o
   5   8   8      142.90      151.34      8.61 o
   6   8   8        0.04       -1.47      2.64 o
  -6   9   8       41.23       36.39      5.42 o
  -5   9   8       19.23       24.07      4.61 o
  -4   9   8        7.66        6.24      3.00 o
  -3   9   8       14.31       11.72      3.96 o
  -2   9   8       20.60       18.51      4.61 o
  -1   9   8       72.25       62.67      6.73 o
   0   9   8      105.52      100.69      7.94 o
   1   9   8        1.96        2.48      2.79 o
   2   9   8       31.20       29.71      5.18 o
   3   9   8       14.28       15.59      4.44 o
   4   9   8       10.80       16.94      4.77 o
   5   9   8        1.46       -0.79      2.56 o
  -5  10   8       50.36       61.38      6.53 o
  -4  10   8        4.72        4.24      3.51 o
  -3  10   8        5.19        3.71      3.45 o
  -2  10   8       61.68       56.72      6.96 o
  -1  10   8       35.17       34.06      5.64 o
   0  10   8        7.26        8.68      3.62 o
   1  10   8       24.28       24.72      5.02 o
   2  10   8       50.93       54.06      8.68 o
   3  10   8       25.98       29.51      5.65 o
   4  10   8        0.69        2.47      3.81 o
  -4  11   8       70.26       82.17      8.61 o
  -3  11   8        6.79        4.42      3.68 o
  -2  11   8       75.50       69.62      7.90 o
  -1  11   8       34.61       37.23      6.22 o
   0  11   8        8.26        6.39      3.78 o
   1  11   8       39.42       48.02      8.53 o
   2  11   8       86.31       87.81     10.74 o
   3  11   8        6.30       14.62      8.27 o
  -1  12   8       51.81       56.57      7.52 o
   0  12   8        0.46       -2.36      3.89 o
  -8   1   9       71.49       66.15      6.56 o
  -7   1   9        0.73       -0.42      2.15 o
  -6   1   9      127.16      113.50      7.26 o
  -5   1   9        4.05        3.29      1.87 o
  -4   1   9       97.98       96.10      5.26 o
  -3   1   9      210.17      217.64      5.99 o
  -2   1   9       34.44       31.39      2.70 o
  -1   1   9        4.58        3.70      1.54 o
   0   1   9       48.08       49.71      3.79 o
   1   1   9      276.66      292.01      9.22 o
   2   1   9        0.41        0.91      1.81 o
   3   1   9      281.35      283.76      8.48 o
   4   1   9       36.36       36.28      3.46 o
   5   1   9       73.90       75.86      4.94 o
   6   1   9        9.28       10.56      3.43 o
   7   1   9        2.08        0.89      2.48 o
  -8   2   9       14.80       12.58      3.35 o
  -7   2   9      217.68      237.68      9.35 o
  -6   2   9       17.29       18.59      3.34 o
  -5   2   9       71.62       72.52      4.57 o
  -4   2   9      244.63      247.16      7.51 o
  -3   2   9       32.08       30.52      3.46 o
  -2   2   9       45.95       42.82      3.16 o
  -1   2   9      711.86      706.02     14.93 o
   0   2   9       89.25       89.82      5.44 o
   1   2   9      155.58      169.51      7.24 o
   2   2   9       72.44       80.77      5.34 o
   3   2   9       40.64       38.82      3.74 o
   4   2   9      129.35      129.41      5.57 o
   5   2   9      275.88      285.88      9.58 o
   6   2   9       58.07       66.38      6.44 o
   7   2   9       17.47       14.27      4.06 o
  -8   3   9       36.60       35.73      5.43 o
  -7   3   9       52.48       45.33      5.52 o
  -6   3   9       69.12       62.15      5.04 o
  -5   3   9        4.38        2.86      1.89 o
  -4   3   9      112.67      108.94      5.74 o
  -3   3   9     1032.74      992.50     15.97 o
  -2   3   9       55.36       52.00      4.12 o
  -1   3   9      336.08      329.59     12.73 o
   0   3   9       14.75       10.05      2.56 o
   1   3   9       18.00       17.52      2.74 o
   2   3   9       31.82       36.63      3.22 o
   3   3   9       65.45       69.90      4.65 o
   4   3   9        2.35        1.51      2.22 o
   5   3   9       36.88       37.36      4.79 o
   6   3   9       19.78       17.57      4.81 o
   7   3   9        5.80        8.15      3.43 o
  -8   4   9       37.28       53.72      6.26 o
  -7   4   9       48.80       43.44      4.76 o
  -6   4   9        0.31        0.11      1.94 o
  -5   4   9      121.78       95.30     24.28 o
  -4   4   9       18.03       14.69      2.84 o
  -3   4   9        0.43        0.05      1.52 o
  -2   4   9      314.01      313.20     10.39 o
  -1   4   9       58.73       49.70      3.79 o
   0   4   9        2.81        3.99      2.11 o
   1   4   9       76.30       77.40      5.36 o
   2   4   9       63.58       62.45      3.94 o
   3   4   9        9.18        7.73      2.33 o
   4   4   9        0.36       -0.14      1.83 o
   5   4   9      139.54      145.89      8.07 o
   6   4   9       55.68       47.86      5.52 o
   7   4   9        0.94       -0.86      3.28 o
  -7   5   9        1.42        0.56      2.20 o
  -6   5   9       33.53       35.27      4.30 o
  -5   5   9      498.04      496.89     12.48 o
  -4   5   9        5.25        6.11      2.31 o
  -3   5   9       13.26       13.66      2.72 o
  -2   5   9       54.96       54.89      4.35 o
  -1   5   9        0.49        0.00      1.64 o
   0   5   9      435.04      444.30     12.37 o
   1   5   9      179.44      195.27     10.17 o
   2   5   9        2.16        1.87      1.76 o
   3   5   9      143.92      151.79      6.54 o
   4   5   9        2.61        1.25      2.26 o
   5   5   9        0.17        1.34      2.50 o
   6   5   9       58.55       50.69      5.82 o
  -7   6   9      226.15      260.36     10.13 o
  -6   6   9       20.48       25.61      4.04 o
  -5   6   9      234.62      240.03      9.30 o
  -4   6   9       27.25       26.15      3.62 o
  -3   6   9       22.11       24.09      3.47 o
  -2   6   9      334.41      320.29     10.42 o
  -1   6   9       86.95       76.83      6.84 o
   0   6   9        0.48        0.25      2.33 o
   1   6   9      375.69      389.11     22.82 o
   2   6   9       23.85       31.91      3.57 o
   3   6   9        7.99        4.66      2.64 o
   4   6   9        9.16        8.20      3.86 o
   5   6   9       23.12       20.90      4.24 o
   6   6   9        0.73       -0.71      2.84 o
  -6   7   9       51.62       48.06      5.01 o
  -5   7   9       61.63       52.72      5.00 o
  -4   7   9        9.10        9.55      2.68 o
  -3   7   9       41.04       41.27      5.02 o
  -2   7   9       16.12        9.65      3.56 o
  -1   7   9       31.57       27.49      4.85 o
   0   7   9       57.20       63.35      6.43 o
   1   7   9      206.78      208.19     10.13 o
   2   7   9      189.26      172.59      8.12 o
   3   7   9      122.19      112.87      7.04 o
   4   7   9       19.32       22.55      4.62 o
   5   7   9       18.40       20.14      4.48 o
  -6   8   9       16.34       22.20      5.53 o
  -5   8   9        0.29        0.53      2.55 o
  -4   8   9       54.11       55.13      5.92 o
  -3   8   9        1.98        2.84      3.09 o
  -2   8   9        0.61        1.37      2.73 o
  -1   8   9       23.89       21.16      4.68 o
   0   8   9        3.41        1.59      2.92 o
   1   8   9        6.04        0.60      2.77 o
   2   8   9      289.49      287.07     12.63 o
   3   8   9       14.15        8.45      5.10 o
   4   8   9       33.31       32.46      5.95 o
   5   8   9        2.31       -0.98      2.60 o
  -5   9   9       97.42      104.85      8.09 o
  -4   9   9        5.23        2.11      2.88 o
  -3   9   9       36.87       31.99      6.38 o
  -2   9   9       11.57       17.42      4.71 o
  -1   9   9        3.59        4.89      3.33 o
   0   9   9       37.90       46.19      6.35 o
   1   9   9        1.04        2.01      2.92 o
   2   9   9       54.52       41.07      8.12 o
   3   9   9       46.03       55.87      7.03 o
   4   9   9      114.76      113.24      9.48 o
  -4  10   9      179.61      215.55     12.66 o
  -3  10   9       89.46       96.67      9.07 o
  -2  10   9      110.61      123.58      9.68 o
  -1  10   9      167.32      155.92     10.51 o
   0  10   9       22.91       18.87      5.00 o
   1  10   9      127.91      145.19     20.61 o
   2  10   9      170.33      161.69     13.68 o
   3  10   9       11.28        5.63      7.07 o
  -1  11   9       11.68        9.44      5.63 o
   0  11   9        2.06       -0.82      3.93 o
  -7   0  10       47.33       45.59      8.17 o
  -6   0  10      120.68      113.05     10.97 o
  -5   0  10       36.64       34.82      8.51 o
  -4   0  10        7.32        7.74      3.97 o
  -3   0  10      145.65      145.00     11.92 o
  -2   0  10       27.50       25.89      3.70 o
  -1   0  10       79.18       76.31      7.97 o
   0   0  10        2.24        2.36      2.81 o
   1   0  10        4.10        3.33      3.02 o
   2   0  10       40.96       32.67      5.89 o
   3   0  10       13.10       14.60      4.63 o
   4   0  10       13.76       17.98      5.07 o
   5   0  10        4.65        4.59      3.82 o
   6   0  10      105.30       91.22      8.78 o
  -7   1  10        0.50       -0.26      2.35 o
  -6   1  10       72.16       68.18      5.67 o
  -5   1  10       39.21       32.87      4.13 o
  -4   1  10      303.20      315.58      8.82 o
  -3   1  10      197.46      200.61      7.00 o
  -2   1  10      158.90      166.09      6.04 o
  -1   1  10       27.21       19.16      5.10 o
   0   1  10       22.84       22.79      3.43 o
   1   1  10       26.99       21.93      3.58 o
   2   1  10      189.88      207.68      9.27 o
   3   1  10       12.15       13.40      3.15 o
   4   1  10        3.98        4.72      2.32 o
   5   1  10      166.67      186.35      9.52 o
   6   1  10       19.31       12.00      3.84 o
  -7   2  10       20.43       22.13      4.09 o
  -6   2  10       37.94       32.34      4.40 o
  -5   2  10       57.72       45.38      5.30 o
  -4   2  10        4.46        3.20      1.96 o
  -3   2  10       11.45       11.10      2.64 o
  -2   2  10        8.06        3.42      1.82 o
  -1   2  10        1.50        0.64      1.87 o
   0   2  10       29.77       30.91      3.54 o
   1   2  10        0.01       -0.81      1.57 o
   2   2  10       27.30       25.05      3.89 o
   3   2  10        0.04        0.30      1.90 o
   4   2  10        3.40        1.18      2.10 o
   5   2  10       16.34       21.82      4.21 o
   6   2  10      105.55      101.48      9.21 o
  -7   3  10       23.64       23.64      4.64 o
  -6   3  10      120.26      131.08      8.26 o
  -5   3  10       16.99       19.11      3.38 o
  -4   3  10       17.32       17.51      3.18 o
  -3   3  10       40.71       37.47      6.25 o
  -2   3  10      127.12      122.45      6.52 o
  -1   3  10       23.70       18.34      3.28 o
   0   3  10        0.35        1.66      1.99 o
   1   3  10       17.61       18.29      2.81 o
   2   3  10       15.40       15.50      2.94 o
   3   3  10        0.64        1.13      1.99 o
   4   3  10        1.53        1.12      2.54 o
   5   3  10       13.94       15.60      3.90 o
   6   3  10        3.35        3.19      3.68 o
  -7   4  10       41.78       55.07      6.36 o
  -6   4  10        0.28        0.94      2.15 o
  -5   4  10        9.79       10.47      2.91 o
  -4   4  10       36.90       44.98      4.50 o
  -3   4  10        1.62        1.39      1.91 o
  -2   4  10       53.24       60.11      4.82 o
  -1   4  10       46.03       43.38      5.52 o
   0   4  10       65.92       72.93      5.40 o
   1   4  10      182.23      180.48      8.04 o
   2   4  10       35.33       42.98      4.71 o
   3   4  10       88.21       86.39      6.37 o
   4   4  10        3.06        1.93      2.54 o
   5   4  10       31.54       31.49      4.96 o
   6   4  10       42.57       37.77      6.54 o
  -6   5  10      132.08      103.50     24.01 o
  -5   5  10        0.68        0.52      2.12 o
  -4   5  10       63.68       63.82      5.25 o
  -3   5  10       31.16       25.77      3.68 o
  -2   5  10        2.42       -0.03      2.01 o
  -1   5  10        0.17       -0.31      2.29 o
   0   5  10        7.91        6.49      3.05 o
   1   5  10       63.44       62.13      5.37 o
   2   5  10       21.42       25.53      3.54 o
   3   5  10        5.51        5.38      2.82 o
   4   5  10        0.90        0.78      2.56 o
   5   5  10       13.68       10.59      3.59 o
  -6   6  10       25.34       20.69      3.98 o
  -5   6  10       61.38       54.45      5.25 o
  -4   6  10        5.56        3.61      2.33 o
  -3   6  10        8.24        8.35      2.75 o
  -2   6  10       45.53       53.67      5.18 o
  -1   6  10        3.53        4.95      3.16 o
   0   6  10        3.63        5.85      3.12 o
   1   6  10        0.06       -0.89      2.48 o
   2   6  10       13.53        9.74      3.22 o
   3   6  10       16.00       21.27      4.04 o
   4   6  10       11.39       13.95      3.69 o
   5   6  10        0.00        1.67      3.04 o
  -5   7  10       11.82        7.57      3.61 o
  -4   7  10        0.17       -0.06      2.55 o
  -3   7  10       10.03       12.51      4.27 o
  -2   7  10       74.39       74.38      7.49 o
  -1   7  10       39.94       44.64      6.13 o
   0   7  10       20.36       18.10      4.69 o
   1   7  10        1.91        0.29      2.43 o
   2   7  10       23.80       25.09      6.69 o
   3   7  10        2.06        2.32      3.26 o
   4   7  10       13.30       19.37      5.16 o
  -4   8  10        5.64        6.75      3.29 o
  -3   8  10       12.49       11.62      4.30 o
  -2   8  10       57.35       57.94      7.07 o
  -1   8  10       13.86       15.89      4.67 o
   0   8  10       44.12       41.75      6.14 o
   1   8  10       65.46       55.91      6.72 o
   2   8  10        4.46       -0.59      4.06 o
   3   8  10       67.53       61.20     10.18 o
  -3   9  10        1.04        2.39      3.50 o
  -2   9  10        9.56        7.25      4.30 o
  -1   9  10        4.45        2.89      3.50 o
   0   9  10       13.12       11.74      4.32 o
   1   9  10        0.45       -1.85      3.46 o
   2   9  10       21.89       20.04      6.86 o
  -6   1  11        5.28        4.76      2.70 o
  -5   1  11        9.67       11.39      3.11 o
  -4   1  11        6.27        4.65      2.40 o
  -3   1  11        0.07        1.24      2.05 o
  -2   1  11      302.30      304.73      8.95 o
  -1   1  11      175.50      188.83      8.54 o
   0   1  11       49.23       45.31      4.84 o
   1   1  11      110.60      125.98      7.44 o
   2   1  11        9.48        7.67      3.03 o
   3   1  11       30.97       41.54      4.91 o
   4   1  11       22.91       24.65      4.52 o
   5   1  11        1.17       -3.03      3.03 o
  -6   2  11      150.16      163.93      9.49 o
  -5   2  11        0.93       -0.86      2.31 o
  -4   2  11      134.54      138.09      8.27 o
  -3   2  11       55.96       56.92      4.97 o
  -2   2  11        3.30        1.26      2.06 o
  -1   2  11        4.83        1.80      2.33 o
   0   2  11      146.53      157.81      7.09 o
   1   2  11        9.34        6.65      2.64 o
   2   2  11       95.20       90.40      6.44 o
   3   2  11        4.71        5.14      2.54 o
   4   2  11       31.61       29.61      4.85 o
   5   2  11       43.14       50.59      7.21 o
  -6   3  11        0.24        1.28      2.64 o
  -5   3  11       15.98       18.06      4.23 o
  -4   3  11        9.34        6.85      2.82 o
  -3   3  11       49.99       40.71      4.40 o
  -2   3  11      460.62      461.61     13.45 o
  -1   3  11       72.54       82.10      7.38 o
   0   3  11       24.76       22.33      3.12 o
   1   3  11        0.96        0.69      2.10 o
   2   3  11       15.65       15.18      3.62 o
   3   3  11        2.57       -0.84      2.78 o
   4   3  11       35.54       35.01      5.05 o
   5   3  11       16.73       16.16      5.03 o
  -6   4  11       12.93        8.39      4.22 o
  -5   4  11        0.41       -0.03      2.25 o
  -4   4  11        1.96        1.21      2.20 o
  -3   4  11        0.01       -0.36      2.02 o
  -2   4  11       24.40       22.65      4.09 o
  -1   4  11      111.49      109.80      8.42 o
   0   4  11        1.92        3.73      3.03 o
   1   4  11        1.32        3.25      2.30 o
   2   4  11       22.70       22.69      4.19 o
   3   4  11       25.84       22.67      5.12 o
   4   4  11        8.84        7.66      3.45 o
  -5   5  11       33.32       31.35      4.61 o
  -4   5  11       45.99       40.25      4.79 o
  -3   5  11        0.00       -0.27      1.93 o
  -2   5  11        6.90        3.22      2.63 o
  -1   5  11        0.01       -0.25      2.73 o
   0   5  11       14.03       12.68      4.16 o
   1   5  11      110.61      108.25      8.51 o
   2   5  11       30.37       36.86      5.82 o
   3   5  11        4.62        2.52      3.45 o
   4   5  11        3.46        3.67      3.14 o
  -4   6  11      191.83      195.02     10.19 o
  -3   6  11       53.03       50.48      6.84 o
  -2   6  11        0.13       -0.27      2.89 o
  -1   6  11      125.73      106.02      8.69 o
   0   6  11       40.77       42.58      6.21 o
   1   6  11        3.21        2.96      3.38 o
   2   6  11      130.31      141.44     12.41 o
   3   6  11       50.91       52.86      7.10 o
  -4   7  11       45.97       39.57      6.73 o
  -3   7  11        6.35        7.06      4.07 o
  -2   7  11       52.40       58.68      8.09 o
  -1   7  11       12.34        7.94      3.84 o
   0   7  11       50.63       48.64      6.57 o
   1   7  11       28.54       12.54      7.49 o
   2   7  11       45.02       48.58      8.98 o
  -2   8  11       26.81       26.60      7.15 o
  -1   8  11        4.58        9.32      5.15 o
   0   8  11       32.71       41.85      7.91 o
   1   8  11        0.07       -1.20      5.39 o
  -5   0  12      153.04      137.69     18.09 o
  -4   0  12        7.74        5.93      3.69 o
  -3   0  12        8.23        7.65      4.40 o
  -2   0  12      273.83      300.78     24.45 o
  -1   0  12        5.98        4.51      4.13 o
   0   0  12      115.86       51.30     66.15 o
   1   0  12        6.48        4.87      4.36 o
   2   0  12        5.55        6.68      4.69 o
   3   0  12       12.13       10.25      5.20 o
   4   0  12       44.23       39.31     11.26 o
  -5   1  12        5.59        5.22      4.74 o
  -4   1  12        8.10        8.19      3.04 o
  -3   1  12       23.68       26.00      4.18 o
  -2   1  12        4.49        5.93      3.11 o
  -1   1  12      250.52      260.11     12.39 o
   0   1  12       13.03       11.61      3.50 o
   1   1  12        8.59        8.58      3.29 o
   2   1  12        5.69        4.90      3.03 o
   3   1  12       37.40       42.93      5.48 o
  -5   2  12       43.54       53.51      9.11 o
  -4   2  12        1.00       -0.68      2.55 o
  -3   2  12        1.32        0.07      2.34 o
  -2   2  12       66.23       55.54      5.90 o
  -1   2  12        2.09        1.65      2.65 o
   0   2  12       48.39       52.26      6.59 o
   1   2  12        1.12        1.48      2.68 o
   2   2  12       11.31        6.49      2.98 o
   3   2  12       67.39       68.17      6.61 o
  -4   3  12       20.49       15.08      4.10 o
  -3   3  12        6.04        4.63      2.68 o
  -2   3  12        0.01       -0.08      3.08 o
  -1   3  12      107.47      116.97      7.88 o
   0   3  12        3.67        4.50      3.11 o
   1   3  12        0.47       -1.46      2.22 o
   2   3  12       54.97       54.25      5.87 o
   3   3  12        0.50        0.90      3.62 o
  -4   4  12       41.57       54.45      6.97 o
  -3   4  12        0.76        1.59      2.52 o
  -2   4  12       62.53       62.28      7.38 o
  -1   4  12        0.96        1.50      3.32 o
   0   4  12       36.77       31.07      5.00 o
   1   4  12        9.52       14.21      4.54 o
   2   4  12        9.50       10.05      4.36 o
  -3   5  12        3.51        0.31      3.01 o
  -2   5  12        5.43        3.45      3.65 o
  -1   5  12       25.46       24.94      5.36 o
   0   5  12       13.87       12.94      4.55 o
   1   5  12        2.54        4.74      3.17 o
   2   5  12       98.98       82.03     10.59 o
  -2   6  12        0.02       -1.45      3.89 o
  -1   6  12        7.64        5.34      4.54 o
   0   6  12        5.05        6.71      4.75 o
  -2   1  13       21.81       21.21      9.83 o
  -1   1  13       67.78       68.84      9.99 o
   0   1  13       13.22       14.87      4.96 o
   1   1  13        3.80        3.74      3.08 o
  -1   2  13        0.19       -2.19      3.16 o
   0   2  13       38.93       49.18      6.96 o
 
